# Supplementary material for: Evaluating the utility of camera traps in field studies of predation
Source: PeerJ. 2019 Feb 25;7:e6487. doi: 10.7717/peerj.6487 (PMC6394347; doi:10.7717/peerj.6487)
Supplement: Supplemental Information 16 — The frequency of encounters, detections, and attacks for each replica monitored by cameras. The presence of marks on replicas and the type of predator producing the marks is indicated for all replicas for each field experiment. [file peerj-07-6487-s016.xlsx]

## Sheet: Ecuador
Transect	Position	Phenotype	Day2	Day4	Day6	Day8	Day10	Day12	Day14	Days with camera	Nencounters	Ndetections	Nattacks	Encounter.1	Detection.1	Attack.1	ID.1	Encounter.2	Detection.2	Attack.2	ID.2	Encounter.3	Detection.3	Attack.3	ID.3	Encounter.4	Detection.4	Attack.4	ID.4	Encounter.5	Detection.5	Attack.5	ID.5	Encounter.6	Detection.6	Attack.6	ID.6	Encounter.7	Detection.7	Attack.7	ID.7	Encounter.8	Detection.8	Attack.8	ID.8	Encounter.9	Detection.9	Attack.9	ID.9
1	1	brown	0	1 (bird)	0	0	0	0	0
1	1	lem/sur	0	0	0	0	0	0	0
1	1	spixii	0	0	0	0	0	0	0
1	1	hemprichii	0	0	0	0	0	0	0
1	1	ornatissimus	0	0	0	0	0	0	0
1	2	brown	0	0	0	0	0	0	0
1	2	lem/sur	0	0	0	0	0	0	0
1	2	spixii	0	0	0	0	0	0	0	14	1			1			GW trumpeter
1	2	hemprichii	0	1 (mammal)	0	0	0	0	0
1	2	ornatissimus	0	0	0	0	0	0	0
1	3	brown	0	0	0	0	0	0	0
1	3	lem/sur	0	0	0	0	0	0	0
1	3	spixii	0	0	0	0	0	0	0
1	3	hemprichii	0	0	0	0	0	0	0
1	3	ornatissimus	0	0	0	0	0	0	0
1	4	brown	0	0	0	0	0	0	0
1	4	lem/sur	0	0	0	0	0	0	0
1	4	spixii	0	0	0	0	0	0	0
1	4	hemprichii	0	0	0	0	0	0	0
1	4	ornatissimus	0	0	0	0	0	0	0
1	5	brown	0	0	0	0	0	0	0
1	5	lem/sur	1 (bird)	0	0	0	0	0	0
1	5	spixii	0	0	0	0	0	0	0
1	5	hemprichii	0	0	0	0	0	0	0
1	5	ornatissimus	0	0	0	0	0	0	0
1	6	brown	0	0	0	0	0	0	0
1	6	lem/sur	0	0	0	0	0	0	0
1	6	spixii	0	0	0	0	0	0	0	14	4			1			GW trumpeter	1			G armadillo	1			CO peccary	1			CO peccary
1	6	hemprichii	0	0	0	0	0	0	0
1	6	ornatissimus	0	0	0	0	0	0	0
1	7	brown	0	0	0	0	0	0	0
1	7	lem/sur	0	0	0	0	0	0	0
1	7	spixii	0	0	0	0	0	0	0
1	7	hemprichii	0	0	0	0	0	0	0
1	7	ornatissimus	0	0	0	0	0	0	0
1	8	brown	0	0	0	0	0	0	0
1	8	lem/sur	0	0	0	0	0	0	0
1	8	spixii	0	0	0	0	0	0	0
1	8	hemprichii	0	0	0	0	0	0	0
1	8	ornatissimus	0	0	0	0	0	0	0
1	9	brown	0	0	0	0	0	0	0
1	9	lem/sur	0	0	0	0	0	0	0	14	1			1			NB armadillo
1	9	spixii	0	0	0	0	0	0	0
1	9	hemprichii	0	0	0	0	0	0	0
1	9	ornatissimus	0	0	0	0	0	0	0
1	10	brown	0	0	0	0	0	0	0
1	10	lem/sur	0	0	0	0	0	0	0
1	10	spixii	0	0	0	0	0	0	0
1	10	hemprichii	0	0	0	0	0	0	0
1	10	ornatissimus	0	0	0	0	0	0	0
2	1	brown	0	0	0	0	0	0	0	14	1			1			SC hawk
2	1	lem/sur	0	0	0	0	0	0	0
2	1	spixii	0	0	0	0	0	0	0
2	1	hemprichii	0	0	0	0	0	0	0
2	1	ornatissimus	0	0	0	0	0	0	0
2	2	brown	0	0	0	0	0	0	0
2	2	lem/sur	0	0	0	0	0	0	0
2	2	spixii	0	0	0	0	0	0	0
2	2	hemprichii	0	0	0	0	0	0	0
2	2	ornatissimus	0	0	0	0	0	0	0
2	3	brown	0	0	0	0	0	0	0
2	3	lem/sur	0	0	0	0	0	0	0
2	3	spixii	0	0	0	0	0	0	0
2	3	hemprichii	0	0	0	0	0	0	0
2	3	ornatissimus	0	0	0	0	0	0	0
2	4	brown	0	0	0	0	0	0	0
2	4	lem/sur	0	0	0	0	0	0	0
2	4	spixii	0	0	0	0	0	0	0
2	4	hemprichii	0	0	0	0	0	0	0
2	4	ornatissimus	0	0	1 (bird)	0	0	0	0
2	5	brown	0	0	0	0	0	0	0
2	5	lem/sur	0	0	0	0	0	0	0	14	1	1		1	1		CO peccary
2	5	spixii	0	0	0	0	0	0	0
2	5	hemprichii	0	0	0	0	0	0	0
2	5	ornatissimus	0	0	0	0	0	0	0
2	6	brown	0	0	0	0	0	0	0
2	6	lem/sur	1 (bird)	0	0	0	0	0	0
2	6	spixii	0	0	0	0	0	0	0
2	6	hemprichii	0	0	0	0	0	0	0
2	6	ornatissimus	0	0	0	0	0	0	0
2	7	brown	0	0	0	0	0	0	0
2	7	lem/sur	0	0	0	0	0	0	0
2	7	spixii	0	0	0	0	0	0	0
2	7	hemprichii	0	0	0	0	0	0	0
2	7	ornatissimus	0	0	0	0	0	0	0
2	8	brown	0	0	0	0	0	0	0
2	8	lem/sur	0	0	0	0	0	0	0
2	8	spixii	0	0	0	0	0	0	0
2	8	hemprichii	0	0	0	0	0	0	0
2	8	ornatissimus	0	0	0	0	0	0	0
2	9	brown	0	0	0	0	0	0	0
2	9	lem/sur	0	0	0	0	0	0	0
2	9	spixii	0	0	0	0	0	0	0	14	2			1			GW trumpeter	1			GW trumpeter
2	9	hemprichii	0	0	0	0	0	0	0	14
2	9	ornatissimus	0	0	0	0	0	0	0
2	10	brown	0	0	0	0	0	0	0
2	10	lem/sur	0	0	0	0	0	0	0
2	10	spixii	0	0	0	0	0	0	0
2	10	hemprichii	0	0	0	0	0	0	0
2	10	ornatissimus	0	0	0	0	0	0	0
3	1	brown	0	0	0	0	0	0	0
3	1	lem/sur	0	0	0	0	0	0	0
3	1	spixii	0	0	0	0	0	0	0
3	1	hemprichii	0	0	0	0	0	0	0
3	1	ornatissimus	0	0	0	0	0	0	0
3	2	brown	0	0	0	0	0	0	0
3	2	lem/sur	0	0	0	0	0	0	0
3	2	spixii	0	0	0	0	0	0	0
3	2	hemprichii	0	0	0	0	0	0	0
3	2	ornatissimus	0	0	0	0	0	0	0
3	3	brown	0	0	0	0	0	0	0
3	3	lem/sur	0	0	0	0	0	0	0
3	3	spixii	0	0	0	0	0	0	0
3	3	hemprichii	0	0	0	0	0	0	0
3	3	ornatissimus	0	0	0	0	0	0	0
3	4	brown	0	0	0	0	0	0	0
3	4	lem/sur	0	0	0	0	0	0	0
3	4	spixii	0	0	0	0	0	0	0
3	4	hemprichii	0	0	0	0	0	0	0
3	4	ornatissimus	0	0	0	0	0	0	0
3	5	brown	0	0	0	0	0	0	0
3	5	lem/sur	0	0	0	0	0	0	0	14
3	5	spixii	0	0	0	0	0	0	0
3	5	hemprichii	0	0	0	0	0	0	0
3	5	ornatissimus	0	0	0	0	0	0	0
3	6	brown	0	0	0	0	0	0	0
3	6	lem/sur	0	0	0	0	0	0	0
3	6	spixii	0	0	0	0	0	0	0
3	6	hemprichii	0	0	0	0	0	0	0
3	6	ornatissimus	0	0	0	0	0	0	0
3	7	brown	0	0	0	0	0	0	0
3	7	lem/sur	0	0	0	0	0	0	0
3	7	spixii	0	0	0	0	0	0	0
3	7	hemprichii	0	0	0	0	0	0	0
3	7	ornatissimus	0	0	0	0	0	0	0
3	8	brown	0	0	0	0	0	0	0
3	8	lem/sur	0	0	1 (bird)	0	0	0	0
3	8	spixii	0	0	0	0	0	0	0
3	8	hemprichii	0	1 (bird)	0	0	0	0	0
3	8	ornatissimus	0	0	0	0	0	0	0
3	9	brown	0	0	0	0	0	0	0
3	9	lem/sur	0	0	0	0	0	0	0
3	9	spixii	0	0	0	0	0	0	0
3	9	hemprichii	0	0	missing	0	0	0	0	6	2	1	1	1	1	1	WL peccary	1			WL peccary
3	9	ornatissimus	0	0	1 (mammal)	0	0	0	0
3	10	brown	0	0	0	0	0	0	0
3	10	lem/sur	0	0	0	0	0	0	0
3	10	spixii	0	0	0	0	0	0	0
3	10	hemprichii	0	0	0	0	0	0	0
3	10	ornatissimus	0	0	1 (mammal)	0	0	0	0
4	1	brown	0	0	0	0	0	0	0
4	1	lem/sur	1 (bird)	0	0	0	0	0	0
4	1	spixii	0	0	0	0	0	0	0
4	1	hemprichii	0	0	0	0	0	0	0
4	1	ornatissimus	0	0	0	0	0	0	0	14	2	1	1	1	1	1	GW trumpeter	1			WL peccary
4	2	brown	0	0	0	0	0	0	0
4	2	lem/sur	0	0	0	0	0	0	0	14	1			1			WL peccary
4	2	spixii	0	0	0	0	0	0	0
4	2	hemprichii	0	0	0	0	0	0	0
4	2	ornatissimus	0	0	0	0	0	0	0
4	3	brown	1 (mammal)	0	0	0	0	0	0
4	3	lem/sur	0	0	0	0	0	0	0
4	3	spixii	0	0	0	0	0	0	0	14
4	3	hemprichii	0	0	0	0	0	0	0
4	3	ornatissimus	0	0	0	0	0	0	0
4	4	brown	0	0	0	0	0	0	0
4	4	lem/sur	0	0	0	0	0	0	0
4	4	spixii	0	0	0	0	0	0	0
4	4	hemprichii	0	0	0	0	0	0	0
4	4	ornatissimus	0	0	0	0	0	0	0
4	5	brown	0	0	0	0	0	0	0
4	5	lem/sur	0	0	0	0	0	0	0	6
4	5	spixii	0	0	0	0	0	0	0
4	5	hemprichii	0	0	0	0	0	0	0
4	5	ornatissimus	0	0	0	0	0	0	0
4	6	brown	0	0	0	0	0	0	0
4	6	lem/sur	0	0	0	0	0	0	0
4	6	spixii	0	0	0	0	0	0	0
4	6	hemprichii	0	0	0	0	0	0	0
4	6	ornatissimus	0	0	0	0	0	0	0
4	7	brown	0	0	0	0	0	0	0
4	7	lem/sur	0	0	0	0	0	0	0
4	7	spixii	0	0	0	0	0	0	0	6	2			1			peccary sp.	1			ocelot
4	7	hemprichii	0	0	0	0	0	0	0
4	7	ornatissimus	0	0	0	0	0	0	0
4	8	brown	0	0	0	0	0	0	0
4	8	lem/sur	0	0	0	0	0	0	0
4	8	spixii	0	0	0	0	0	0	0
4	8	hemprichii	0	0	0	0	0	0	0
4	8	ornatissimus	0	0	0	0	0	0	0
4	9	brown	0	0	0	0	0	0	0
4	9	lem/sur	0	0	0	0	0	0	0
4	9	spixii	0	0	0	0	0	0	0
4	9	hemprichii	0	0	0	0	0	0	0
4	9	ornatissimus	0	0	0	0	0	0	0
4	10	brown	0	0	1 (bird)	0	0	0	0
4	10	lem/sur	0	0	0	0	0	0	0
4	10	spixii	0	0	0	0	0	0	0
4	10	hemprichii	0	0	0	0	0	0	0
4	10	ornatissimus	0	0	0	0	0	0	0
5	1	brown	0	0	0	0	0	0	0	6
5	1	lem/sur	0	0	0	0	0	0	0	6	7	3		1			CO peccary	1			peccary sp.	1	1		CO peccary	1	1		CO peccary	1	1		CO peccary	1			peccary sp.	1			CO peccary
5	1	spixii	0	0	0	0	0	0	0
5	1	hemprichii	0	0	0	0	0	0	0
5	1	ornatissimus	0	0	0	0	0	0	0
5	2	brown	0	0	0	0	0	0	0
5	2	lem/sur	0	0	0	0	0	0	0
5	2	spixii	0	0	0	0	0	0	0
5	2	hemprichii	0	0	0	0	0	0	0
5	2	ornatissimus	0	0	0	0	0	0	0
5	3	brown	0	0	0	0	0	0	0
5	3	lem/sur	0	0	0	0	0	0	0
5	3	spixii	0	0	0	0	0	0	0
5	3	hemprichii	0	0	0	0	0	0	0
5	3	ornatissimus	0	0	0	0	0	0	0
5	4	brown	0	0	0	0	0	0	0
5	4	lem/sur	0	0	0	0	0	0	0
5	4	spixii	0	0	0	0	0	0	0
5	4	hemprichii	0	0	0	0	0	0	0
5	4	ornatissimus	0	0	0	0	0	0	0
5	5	brown	0	0	0	0	0	0	0
5	5	lem/sur	0	0	0	0	0	0	0
5	5	spixii	0	0	0	0	0	0	0
5	5	hemprichii	0	0	0	0	0	0	0
5	5	ornatissimus	0	0	0	0	0	0	0
5	6	brown	0	0	0	0	0	0	0
5	6	lem/sur	0	0	0	0	0	0	0
5	6	spixii	0	0	0	0	0	0	0
5	6	hemprichii	0	0	0	0	0	0	0
5	6	ornatissimus	0	0	0	0	0	0	0
5	7	brown	0	0	0	0	0	0	0
5	7	lem/sur	0	0	0	0	0	0	0
5	7	spixii	0	0	0	0	0	0	0
5	7	hemprichii	0	0	0	0	0	0	0
5	7	ornatissimus	0	0	0	0	0	0	0
5	8	brown	0	0	0	0	0	0	0
5	8	lem/sur	0	0	0	0	0	0	0
5	8	spixii	0	0	0	0	0	0	0
5	8	hemprichii	0	0	0	0	0	0	0
5	8	ornatissimus	0	0	0	0	0	0	0
5	9	brown	0	0	0	0	0	0	0
5	9	lem/sur	0	0	0	0	0	0	0
5	9	spixii	0	0	0	0	0	0	0
5	9	hemprichii	0	0	0	0	0	0	0
5	9	ornatissimus	0	0	0	0	0	0	0
5	10	brown	0	0	0	0	0	0	0
5	10	lem/sur	0	0	0	0	0	0	0
5	10	spixii	0	0	0	0	0	0	0
5	10	hemprichii	0	0	0	0	0	0	0
5	10	ornatissimus	0	0	0	0	0	0	0
6	1	brown	0	0	1 (bird)	0	0	0	0
6	1	lem/sur	0	0	0	0	0	0	0
6	1	spixii	0	0	0	0	0	0	0
6	1	hemprichii	1 (bird)	0	0	0	0	0	0
6	1	ornatissimus	0	0	0	0	0	0	0
6	2	brown	0	0	0	0	0	0	0
6	2	lem/sur	0	0	0	0	0	0	0
6	2	spixii	0	0	0	0	0	0	0
6	2	hemprichii	0	0	0	0	0	0	0
6	2	ornatissimus	0	0	0	0	0	0	0
6	3	brown	0	0	0	0	0	0	0
6	3	lem/sur	0	0	0	0	0	0	0
6	3	spixii	0	0	0	0	0	0	0
6	3	hemprichii	0	0	0	0	0	0	0
6	3	ornatissimus	0	0	0	0	0	0	0
6	4	brown	0	0	0	0	0	0	0
6	4	lem/sur	0	0	0	0	0	0	0
6	4	spixii	0	0	1 (bird)	0	0	0	0
6	4	hemprichii	0	0	0	0	0	0	0
6	4	ornatissimus	0	0	0	0	0	0	0
6	5	brown	0	0	0	0	0	0	0
6	5	lem/sur	0	0	0	0	0	0	0
6	5	spixii	0	0	0	0	0	0	0
6	5	hemprichii	0	0	0	0	0	0	0
6	5	ornatissimus	0	0	0	0	0	0	0
6	6	brown	0	0	0	0	0	0	0
6	6	lem/sur	0	0	0	0	0	0	0
6	6	spixii	0	0	0	0	0	0	0
6	6	hemprichii	0	0	0	0	0	0	0
6	6	ornatissimus	0	0	0	0	0	0	0
6	7	brown	0	0	0	0	0	0	0
6	7	lem/sur	0	0	0	0	0	0	0
6	7	spixii	0	0	0	0	0	0	0
6	7	hemprichii	0	0	0	0	0	0	0
6	7	ornatissimus	0	0	0	0	0	0	0
6	8	brown	0	0	0	0	0	0	0
6	8	lem/sur	0	0	0	0	0	0	0
6	8	spixii	0	0	0	0	0	0	0
6	8	hemprichii	0	0	0	0	0	0	0
6	8	ornatissimus	0	0	0	0	0	0	0
6	9	brown	0	0	0	0	0	0	0
6	9	lem/sur	0	0	0	0	0	0	0
6	9	spixii	0	0	0	0	0	0	0
6	9	hemprichii	0	0	0	0	0	0	0
6	9	ornatissimus	0	0	0	0	0	0	0
6	10	brown	0	0	0	0	0	0	0
6	10	lem/sur	0	0	0	0	0	0	0
6	10	spixii	0	0	0	0	0	0	0
6	10	hemprichii	0	0	0	0	0	0	0
6	10	ornatissimus	0	0	0	0	0	0	0
7	1	brown	0	0	0	0	0	0	0
7	1	lem/sur	0	0	0	0	0	0	0
7	1	spixii	0	0	0	0	0	0	0
7	1	hemprichii	0	0	0	0	0	0	0
7	1	ornatissimus	0	0	0	0	0	0	0
7	2	brown	0	0	0	0	0	0	0
7	2	lem/sur	0	0	0	0	0	0	0
7	2	spixii	0	0	0	0	0	0	0
7	2	hemprichii	0	0	0	0	0	0	0
7	2	ornatissimus	0	0	0	0	0	0	0
7	3	brown	0	0	0	0	0	0	0
7	3	lem/sur	1 (bird)	0	0	0	0	0	0
7	3	spixii	0	0	0	0	0	0	0
7	3	hemprichii	0	0	0	0	0	0	0
7	3	ornatissimus	0	0	0	0	0	0	0
7	4	brown	0	0	0	0	0	0	0
7	4	lem/sur	0	0	0	0	0	0	0
7	4	spixii	0	0	0	0	0	0	0
7	4	hemprichii	0	0	1 (bird)	0	0	0	0
7	4	ornatissimus	0	0	0	0	0	0	0
7	5	brown	0	0	0	0	0	0	0
7	5	lem/sur	0	0	0	0	0	0	0
7	5	spixii	0	0	0	0	0	0	0
7	5	hemprichii	0	0	0	0	0	0	0
7	5	ornatissimus	0	0	0	0	0	0	0
7	6	brown	0	0	0	0	0	0	0
7	6	lem/sur	0	0	0	0	0	0	0
7	6	spixii	0	0	0	0	0	0	0
7	6	hemprichii	0	1 (mammal)	0	0	0	0	0
7	6	ornatissimus	0	0	0	0	0	0	0
7	7	brown	0	0	0	0	0	0	0
7	7	lem/sur	1 (bird)	0	0	0	0	0	0
7	7	spixii	0	0	0	0	0	0	0
7	7	hemprichii	0	0	0	0	0	0	0
7	7	ornatissimus	0	0	0	0	0	0	0
7	8	brown	0	0	0	0	0	0	0
7	8	lem/sur	0	0	0	0	0	0	0
7	8	spixii	0	0	0	0	0	0	0
7	8	hemprichii	0	0	0	0	0	0	0
7	8	ornatissimus	0	0	0	0	0	0	0
7	9	brown	0	0	0	0	0	0	0
7	9	lem/sur	0	0	0	0	0	0	0
7	9	spixii	0	0	0	0	0	0	0
7	9	hemprichii	0	0	0	0	0	0	0
7	9	ornatissimus	0	0	0	0	0	0	0
7	10	brown	0	0	0	0	0	0	0
7	10	lem/sur	0	0	0	0	0	0	0
7	10	spixii	0	0	0	0	0	0	0
7	10	hemprichii	0	0	0	0	0	0	0
7	10	ornatissimus	0	0	0	0	0	0	0
8	1	brown	0	0	0	0	0	0	0
8	1	lem/sur	0	0	0	0	0	0	0
8	1	spixii	0	0	0	0	0	0	0
8	1	hemprichii	0	0	0	0	0	0	0
8	1	ornatissimus	0	0	0	0	0	0	0
8	2	brown	0	0	0	0	0	0	0
8	2	lem/sur	0	0	0	0	0	0	0
8	2	spixii	0	0	1 (mammal)	0	0	0	0
8	2	hemprichii	0	0	0	0	0	0	0
8	2	ornatissimus	0	0	0	0	0	0	0
8	3	brown	0	0	0	0	0	0	0
8	3	lem/sur	0	0	0	0	0	0	0
8	3	spixii	0	0	0	0	0	0	0
8	3	hemprichii	0	0	0	0	0	0	0
8	3	ornatissimus	0	0	0	0	0	0	0
8	4	brown	0	0	0	0	0	0	0
8	4	lem/sur	0	0	0	0	0	0	0
8	4	spixii	0	0	0	0	0	0	0
8	4	hemprichii	0	0	0	0	0	0	0
8	4	ornatissimus	0	0	0	0	0	0	0
8	5	brown	0	0	1 (mammal)	0	0	0	0
8	5	lem/sur	0	0	0	0	0	0	0
8	5	spixii	0	0	0	0	0	0	0
8	5	hemprichii	0	0	0	0	0	0	0
8	5	ornatissimus	0	0	0	0	0	0	0
8	6	brown	0	0	0	0	0	0	0
8	6	lem/sur	0	0	0	0	0	0	0
8	6	spixii	0	0	0	0	0	0	0
8	6	hemprichii	0	0	0	0	0	0	0
8	6	ornatissimus	0	0	0	0	0	0	0
8	7	brown	0	0	0	0	0	0	0
8	7	lem/sur	0	0	0	0	0	0	0
8	7	spixii	0	0	0	0	0	0	0
8	7	hemprichii	0	0	0	0	0	0	0
8	7	ornatissimus	0	0	0	0	0	0	0
8	8	brown	0	0	0	0	0	0	0
8	8	lem/sur	0	0	0	0	0	0	0
8	8	spixii	0	0	0	0	0	0	0
8	8	hemprichii	0	0	0	0	0	0	0
8	8	ornatissimus	0	0	0	0	0	0	0
8	9	brown	0	0	0	0	0	0	0
8	9	lem/sur	0	0	0	0	0	0	0
8	9	spixii	0	0	0	0	0	0	0
8	9	hemprichii	0	0	0	0	0	0	0
8	9	ornatissimus	0	0	0	0	0	0	0
8	10	brown	0	0	0	0	0	0	0
8	10	lem/sur	0	0	0	0	0	0	0
8	10	spixii	0	0	0	0	0	0	0
8	10	hemprichii	0	0	0	0	0	0	0
8	10	ornatissimus	0	0	0	0	0	0	0
9	1	brown	0	0	0	0	0	0	0
9	1	lem/sur	0	0	0	0	0	0	0
9	1	spixii	0	0	0	0	0	0	0
9	1	hemprichii	0	0	0	0	0	0	0
9	1	ornatissimus	0	0	0	0	0	0	0
9	2	brown	0	0	0	0	0	0	0
9	2	lem/sur	0	0	0	0	0	0	0
9	2	spixii	0	0	0	0	0	0	0
9	2	hemprichii	0	0	0	0	0	0	0
9	2	ornatissimus	0	0	0	0	0	0	0
9	3	brown	0	0	0	0	0	0	0
9	3	lem/sur	0	0	0	0	0	0	0
9	3	spixii	0	0	0	0	0	0	0
9	3	hemprichii	0	0	0	0	0	0	0
9	3	ornatissimus	0	0	0	0	0	0	0
9	4	brown	0	0	0	0	0	0	0
9	4	lem/sur	0	0	0	0	0	0	0
9	4	spixii	0	0	0	0	0	0	0
9	4	hemprichii	0	0	0	0	0	0	0
9	4	ornatissimus	0	0	0	0	0	0	0
9	5	brown	0	0	0	0	0	0	0
9	5	lem/sur	1 (bird)	0	0	0	0	0	0
9	5	spixii	0	0	0	0	0	0	0
9	5	hemprichii	0	0	0	0	0	0	0
9	5	ornatissimus	0	0	0	0	0	0	0
9	6	brown	0	0	0	0	0	0	0
9	6	lem/sur	0	0	0	0	0	0	0
9	6	spixii	0	0	0	0	0	0	0
9	6	hemprichii	0	0	0	0	0	0	0
9	6	ornatissimus	0	0	0	0	0	0	0
9	7	brown	0	0	0	0	0	0	0
9	7	lem/sur	0	0	0	0	0	0	0
9	7	spixii	0	0	0	0	0	0	0
9	7	hemprichii	0	0	0	0	0	0	0
9	7	ornatissimus	0	0	0	0	0	0	0
9	8	brown	0	0	0	0	0	0	0
9	8	lem/sur	0	0	0	0	0	0	0
9	8	spixii	0	0	0	0	0	0	0
9	8	hemprichii	0	0	0	0	0	0	0
9	8	ornatissimus	0	0	0	0	0	0	0
9	9	brown	0	0	0	0	0	0	0
9	9	lem/sur	0	0	0	0	0	0	0
9	9	spixii	0	0	0	0	0	0	0
9	9	hemprichii	0	0	0	0	0	0	0
9	9	ornatissimus	0	0	0	0	0	0	0
9	10	brown	0	0	0	0	0	0	0
9	10	lem/sur	0	0	0	0	0	0	0
9	10	spixii	0	0	0	0	0	0	0
9	10	hemprichii	0	0	0	0	0	0	0
9	10	ornatissimus	0	0	0	0	0	0	0
10	1	brown	0	0	0	0	0	0	0
10	1	lem/sur	0	0	0	0	0	0	0
10	1	spixii	0	0	0	0	0	0	0
10	1	hemprichii	0	0	0	0	0	0	0
10	1	ornatissimus	0	0	0	0	0	0	0
10	2	brown	0	0	0	0	0	0	0
10	2	lem/sur	0	0	0	0	0	0	0
10	2	spixii	0	0	0	0	0	0	0
10	2	hemprichii	0	0	0	0	0	0	0
10	2	ornatissimus	0	0	0	0	0	0	0
10	3	brown	0	0	0	0	0	0	0
10	3	lem/sur	0	0	0	0	0	0	0
10	3	spixii	0	0	0	0	0	0	0
10	3	hemprichii	0	0	0	0	0	0	0
10	3	ornatissimus	0	0	0	0	0	0	0
10	4	brown	0	0	0	0	0	0	0
10	4	lem/sur	0	0	0	0	0	0	0
10	4	spixii	0	0	0	0	0	0	0
10	4	hemprichii	0	0	0	0	0	0	0
10	4	ornatissimus	0	0	0	0	0	0	0
10	5	brown	0	0	0	0	0	0	0
10	5	lem/sur	0	1 (bird)	0	0	0	0	0
10	5	spixii	0	0	1 (bird)	0	0	0	0
10	5	hemprichii	0	0	0	0	0	0	0
10	5	ornatissimus	0	0	0	0	0	0	0
10	6	brown	0	0	0	0	0	0	0
10	6	lem/sur	0	0	0	0	0	0	0
10	6	spixii	0	0	0	0	0	0	0
10	6	hemprichii	0	0	0	0	0	0	0
10	6	ornatissimus	0	0	0	0	0	0	0
10	7	brown	0	0	0	0	0	0	0
10	7	lem/sur	0	0	0	0	0	0	0
10	7	spixii	0	0	0	0	0	0	0
10	7	hemprichii	0	0	0	0	0	0	0
10	7	ornatissimus	0	0	0	0	0	0	0
10	8	brown	0	0	0	0	0	0	0
10	8	lem/sur	0	0	0	0	0	0	0
10	8	spixii	0	0	0	0	0	0	0
10	8	hemprichii	0	0	0	0	0	0	0
10	8	ornatissimus	0	0	0	0	0	0	0
10	9	brown	0	0	0	0	0	0	0
10	9	lem/sur	0	0	0	0	0	0	0
10	9	spixii	0	0	0	0	0	0	0
10	9	hemprichii	0	0	0	0	0	0	0
10	9	ornatissimus	0	0	0	0	0	0	0
10	10	brown	0	0	0	0	0	0	0
10	10	lem/sur	0	0	0	0	0	0	0
10	10	spixii	0	0	0	0	0	0	0
10	10	hemprichii	0	0	0	0	0	0	0
10	10	ornatissimus	0	0	0	0	0	0	0
11	1	brown	0	0	0	0	0	0	0
11	1	lem/sur	0	0	0	0	0	0	0
11	1	spixii	0	0	0	0	0	0	0
11	1	hemprichii	0	0	0	0	0	0	0
11	1	ornatissimus	0	0	0	0	0	0	0
11	2	brown	0	0	0	0	0	0	0
11	2	lem/sur	0	0	0	0	0	0	0
11	2	spixii	0	1 (bird)	0	0	0	0	0
11	2	hemprichii	0	0	0	0	0	0	0
11	2	ornatissimus	0	0	0	0	0	0	0
11	3	brown	0	0	0	0	0	0	0
11	3	lem/sur	0	0	0	0	0	0	0
11	3	spixii	0	0	0	0	0	0	0
11	3	hemprichii	0	0	0	0	0	0	0
11	3	ornatissimus	0	0	0	0	0	0	0
11	4	brown	0	0	0	0	0	0	0
11	4	lem/sur	0	0	0	0	0	0	0
11	4	spixii	0	0	0	0	0	0	0
11	4	hemprichii	0	0	0	0	0	0	0
11	4	ornatissimus	0	0	0	0	0	0	0
11	5	brown	0	0	0	0	0	0	0
11	5	lem/sur	0	1 (bird)	0	0	0	0	0
11	5	spixii	0	0	0	0	0	0	0
11	5	hemprichii	0	0	0	0	0	0	0
11	5	ornatissimus	0	0	0	0	0	0	0
11	6	brown	0	0	0	0	0	0	0
11	6	lem/sur	0	0	0	0	0	0	0
11	6	spixii	0	0	0	0	0	0	0
11	6	hemprichii	0	0	0	0	0	0	0
11	6	ornatissimus	0	0	0	0	0	0	0
11	7	brown	0	0	0	0	0	0	0
11	7	lem/sur	0	0	0	0	0	0	0
11	7	spixii	0	0	0	0	0	0	0
11	7	hemprichii	0	0	0	0	0	0	0
11	7	ornatissimus	0	0	0	0	0	0	0
11	8	brown	1 (bird)	0	0	0	0	0	0
11	8	lem/sur	1 (mammal)	0	0	0	0	0	0
11	8	spixii	0	0	0	0	0	0	0
11	8	hemprichii	0	0	0	0	0	0	0
11	8	ornatissimus	0	0	0	0	0	0	0
11	9	brown	0	0	0	0	0	0	0
11	9	lem/sur	0	0	0	0	0	0	0
11	9	spixii	0	0	0	0	0	0	0
11	9	hemprichii	0	0	0	0	0	0	0
11	9	ornatissimus	0	0	0	0	0	0	0
11	10	brown	0	0	0	0	0	0	0
11	10	lem/sur	0	0	0	0	0	0	0
11	10	spixii	0	0	0	0	0	0	0
11	10	hemprichii	0	0	0	0	0	0	0
11	10	ornatissimus	0	0	0	0	0	0	0
12	1	brown	1 (bird)	0	0	0	0	0	0
12	1	lem/sur	0	0	0	0	0	0	0
12	1	spixii	0	0	0	0	0	0	0
12	1	hemprichii	0	0	0	0	0	0	0
12	1	ornatissimus	0	0	0	0	0	0	0
12	2	brown	0	0	0	0	0	0	0
12	2	lem/sur	0	0	0	0	0	0	0
12	2	spixii	0	0	0	0	0	0	0
12	2	hemprichii	0	0	0	0	0	0	0
12	2	ornatissimus	0	0	0	0	0	0	0
12	3	brown	0	0	0	0	0	0	0
12	3	lem/sur	0	0	0	0	0	0	0
12	3	spixii	0	0	0	0	0	0	0
12	3	hemprichii	0	0	0	0	0	0	0
12	3	ornatissimus	0	0	0	0	0	0	0
12	4	brown	0	0	0	0	0	0	0
12	4	lem/sur	0	0	0	0	0	0	0
12	4	spixii	0	0	0	0	0	0	0
12	4	hemprichii	0	0	0	0	0	0	0
12	4	ornatissimus	0	0	0	0	0	0	0
12	5	brown	0	0	0	0	0	0	0
12	5	lem/sur	0	0	0	0	0	0	0
12	5	spixii	0	0	0	0	0	0	0
12	5	hemprichii	0	0	0	0	0	0	0
12	5	ornatissimus	0	0	0	0	0	0	0
12	6	brown	0	0	0	0	0	0	0
12	6	lem/sur	0	0	0	0	0	0	0
12	6	spixii	0	0	0	0	0	0	0
12	6	hemprichii	0	0	0	0	0	0	0
12	6	ornatissimus	0	0	0	0	0	0	0
12	7	brown	0	0	0	0	0	0	0
12	7	lem/sur	0	0	0	0	0	0	0
12	7	spixii	0	0	0	0	0	0	0
12	7	hemprichii	0	0	0	0	0	0	0
12	7	ornatissimus	0	0	0	0	0	0	0
12	8	brown	0	0	0	0	0	0	0
12	8	lem/sur	0	0	0	0	0	0	0
12	8	spixii	0	0	0	0	0	0	0
12	8	hemprichii	0	0	0	0	0	0	0
12	8	ornatissimus	0	0	0	0	0	0	0
12	9	brown	0	0	0	0	0	0	0
12	9	lem/sur	0	0	0	0	0	0	0
12	9	spixii	0	0	0	0	0	0	0
12	9	hemprichii	0	0	0	0	0	0	0
12	9	ornatissimus	0	1 (mammal)	0	0	0	0	0
12	10	brown	0	0	0	0	0	0	0
12	10	lem/sur	0	0	0	0	0	0	0
12	10	spixii	0	0	0	0	0	0	0
12	10	hemprichii	0	0	0	0	0	0	0
12	10	ornatissimus	0	0	0	0	0	0	0
13	1	brown	0	0	0	0	0	0	0
13	1	lem/sur	0	0	0	0	0	0	0
13	1	spixii	0	0	0	0	0	0	0
13	1	hemprichii	0	0	0	0	0	0	0
13	1	ornatissimus	0	0	0	0	0	0	0
13	2	brown	0	0	0	0	0	0	0
13	2	lem/sur	0	0	0	0	0	0	0
13	2	spixii	0	0	0	0	0	0	0
13	2	hemprichii	0	0	0	0	0	0	0
13	2	ornatissimus	0	0	0	0	0	0	0
13	3	brown	0	0	0	0	0	0	0
13	3	lem/sur	0	0	0	0	0	0	0
13	3	spixii	0	0	0	0	0	0	0
13	3	hemprichii	0	0	0	0	0	0	0
13	3	ornatissimus	0	0	0	0	0	0	0
13	4	brown	0	0	0	0	0	0	0
13	4	lem/sur	0	0	0	0	0	0	0
13	4	spixii	0	0	0	0	0	0	0
13	4	hemprichii	0	0	0	0	0	0	0
13	4	ornatissimus	0	0	0	0	0	0	0
13	5	brown	0	0	0	0	0	0	0
13	5	lem/sur	0	0	0	0	0	0	0
13	5	spixii	0	0	0	0	0	0	0
13	5	hemprichii	0	0	0	0	0	0	0
13	5	ornatissimus	0	0	0	0	0	0	0
13	6	brown	0	0	0	0	0	0	0
13	6	lem/sur	0	0	0	0	0	0	0
13	6	spixii	0	0	0	0	0	0	0
13	6	hemprichii	0	0	1 (mammal)	0	0	0	0
13	6	ornatissimus	0	0	0	0	0	0	0
13	7	brown	0	0	0	0	0	0	0
13	7	lem/sur	0	0	0	0	0	0	0
13	7	spixii	0	0	0	0	0	0	0
13	7	hemprichii	0	0	0	0	0	0	0
13	7	ornatissimus	0	0	0	0	0	0	0
13	8	brown	0	0	0	0	0	0	0
13	8	lem/sur	0	0	0	0	0	0	0
13	8	spixii	0	0	0	0	0	0	0
13	8	hemprichii	0	0	0	0	0	0	0
13	8	ornatissimus	0	0	0	0	0	0	0
13	9	brown	0	0	0	0	0	0	0
13	9	lem/sur	0	0	0	0	0	0	0
13	9	spixii	0	0	0	0	0	0	0
13	9	hemprichii	0	0	0	0	0	0	0
13	9	ornatissimus	0	0	0	0	0	0	0
13	10	brown	0	0	0	0	0	0	0
13	10	lem/sur	0	0	0	0	0	0	0
13	10	spixii	0	0	0	0	0	0	0
13	10	hemprichii	0	0	0	0	0	0	0
13	10	ornatissimus	0	0	0	0	0	0	0
14	1	brown	0	0	0	0	0	0	0
14	1	lem/sur	0	0	0	0	0	0	0
14	1	spixii	0	0	0	0	0	0	0
14	1	hemprichii	0	0	0	0	0	0	0
14	1	ornatissimus	0	0	0	0	0	0	0
14	2	brown	0	0	0	0	0	0	0
14	2	lem/sur	0	0	0	0	0	0	0
14	2	spixii	0	0	0	0	0	0	0
14	2	hemprichii	0	0	0	0	0	0	0
14	2	ornatissimus	0	0	0	0	0	0	0
14	3	brown	0	0	0	0	0	0	0
14	3	lem/sur	0	0	0	0	0	0	0	14	3			1			brown nunlet	1			brown nunlet	1			gray winged trumpeter
14	3	spixii	0	0	0	0	0	0	0
14	3	hemprichii	0	0	0	0	0	0	0
14	3	ornatissimus	0	0	0	0	0	0	0
14	4	brown	0	0	0	0	0	0	0
14	4	lem/sur	0	0	0	0	0	0	0
14	4	spixii	0	0	0	0	0	0	0
14	4	hemprichii	0	0	0	0	0	0	0
14	4	ornatissimus	0	0	0	0	0	0	0
14	5	brown	0	0	0	0	0	0	0
14	5	lem/sur	0	0	0	0	0	0	0
14	5	spixii	0	0	0	0	0	0	0
14	5	hemprichii	0	0	0	0	0	0	0
14	5	ornatissimus	0	0	0	0	0	0	0
14	6	brown	0	0	0	0	0	0	0
14	6	lem/sur	0	0	0	0	0	0	0
14	6	spixii	0	0	0	0	0	0	0
14	6	hemprichii	0	0	0	0	0	0	0
14	6	ornatissimus	0	0	0	0	0	0	0
14	7	brown	0	0	0	0	0	0	0	14	3	2		1	1		NB armadillo	1	1		GW trumpeter	1			GW trumpeter
14	7	lem/sur	0	0	0	0	0	0	0
14	7	spixii	0	0	0	0	0	0	0
14	7	hemprichii	0	0	0	0	0	0	0
14	7	ornatissimus	0	0	0	0	0	0	0
14	8	brown	0	0	0	0	0	0	0
14	8	lem/sur	0	0	0	0	0	0	0
14	8	spixii	0	0	0	0	0	0	0
14	8	hemprichii	0	0	0	0	0	0	0
14	8	ornatissimus	0	0	0	0	0	0	0
14	9	brown	0	0	0	0	0	0	0
14	9	lem/sur	0	0	0	0	0	0	0
14	9	spixii	0	0	0	0	0	0	0	14
14	9	hemprichii	0	0	0	0	0	0	0
14	9	ornatissimus	0	0	0	0	0	0	0
14	10	brown	0	0	0	0	0	0	0
14	10	lem/sur	0	0	0	0	0	0	0
14	10	spixii	0	0	0	0	0	0	0
14	10	hemprichii	0	0	0	0	0	0	0
14	10	ornatissimus	0	0	0	0	0	0	0
15	1	brown	0	0	0	0	0	0	0
15	1	lem/sur	0	0	0	0	0	0	0
15	1	spixii	0	0	0	0	0	0	0
15	1	hemprichii	0	0	0	0	0	0	0
15	1	ornatissimus	0	0	0	0	0	0	0
15	2	brown	0	0	0	0	0	0	0	10	1			1			GW trumpeter
15	2	lem/sur	0	0	0	0	0	0	0	14	2			1			GW trumpeter	1			CO peccary
15	2	spixii	0	0	0	0	0	0	0
15	2	hemprichii	0	0	0	0	0	0	0
15	2	ornatissimus	0	0	0	0	0	0	0
15	3	brown	1 (bird)	0	0	0	0	0	0
15	3	lem/sur	0	0	0	0	0	0	0
15	3	spixii	0	0	0	0	0	0	0
15	3	hemprichii	0	0	0	0	0	0	0
15	3	ornatissimus	0	0	0	0	0	0	0
15	4	brown	0	0	0	0	0	0	0
15	4	lem/sur	0	0	0	0	0	0	0
15	4	spixii	0	0	0	0	0	0	0
15	4	hemprichii	0	0	0	0	0	0	0
15	4	ornatissimus	0	0	0	0	0	0	0
15	5	brown	0	0	0	0	0	0	0
15	5	lem/sur	0	0	0	0	0	0	0
15	5	spixii	0	0	0	0	0	0	0
15	5	hemprichii	0	0	0	0	0	0	0
15	5	ornatissimus	0	0	0	0	0	0	0
15	6	brown	0	0	0	0	0	0	0
15	6	lem/sur	0	0	0	0	0	0	0
15	6	spixii	0	0	0	0	0	0	0
15	6	hemprichii	0	0	0	0	0	0	0
15	6	ornatissimus	0	0	0	0	0	0	0
15	7	brown	0	0	0	0	0	0	0
15	7	lem/sur	0	0	0	0	0	0	0
15	7	spixii	0	0	0	0	0	0	0
15	7	hemprichii	0	0	0	0	0	0	0
15	7	ornatissimus	0	0	0	0	0	0	0
15	8	brown	0	0	0	0	0	0	0
15	8	lem/sur	0	0	0	0	0	0	0
15	8	spixii	0	1 (bird)	0	0	0	0	0
15	8	hemprichii	0	0	0	0	0	0	0
15	8	ornatissimus	0	0	0	0	0	0	0
15	9	brown	0	0	0	0	0	0	0
15	9	lem/sur	0	0	0	0	0	0	0
15	9	spixii	0	0	0	0	0	0	0
15	9	hemprichii	0	0	0	0	0	0	0
15	9	ornatissimus	0	0	0	0	0	0	0
15	10	brown	0	0	0	0	0	0	0
15	10	lem/sur	0	0	0	0	0	0	0
15	10	spixii	0	0	0	0	0	0	0
15	10	hemprichii	0	0	0	0	0	0	0
15	10	ornatissimus	0	0	0	0	0	0	0
16	1	brown	0	0	0	0	0	0	0
16	1	lem/sur	0	0	0	0	0	0	0
16	1	spixii	0	0	0	0	0	0	0
16	1	hemprichii	0	0	0	0	0	0	0
16	1	ornatissimus	0	0	0	0	0	0	0
16	2	brown	0	0	0	0	0	0	0
16	2	lem/sur	0	0	0	0	0	0	0	14
16	2	spixii	0	0	0	0	0	0	0
16	2	hemprichii	0	0	0	0	0	0	0
16	2	ornatissimus	0	0	1 (mammal)	0	0	0	0
16	3	brown	0	0	0	0	0	0	0
16	3	lem/sur	0	0	0	0	0	0	0
16	3	spixii	0	0	0	0	0	0	0
16	3	hemprichii	0	0	0	0	0	0	0
16	3	ornatissimus	0	0	0	0	0	0	0
16	4	brown	0	0	0	0	0	0	0
16	4	lem/sur	0	0	0	0	0	0	0
16	4	spixii	0	0	0	0	0	0	0
16	4	hemprichii	0	0	0	0	0	0	0	14
16	4	ornatissimus	0	0	0	0	0	0	0
16	5	brown	0	0	0	0	0	0	0
16	5	lem/sur	0	0	0	0	0	0	0
16	5	spixii	0	0	0	0	0	0	0
16	5	hemprichii	0	0	0	0	0	0	0
16	5	ornatissimus	0	0	0	0	0	0	0
16	6	brown	0	0	0	0	0	0	0
16	6	lem/sur	0	0	0	0	0	0	0
16	6	spixii	0	0	0	0	0	0	0
16	6	hemprichii	0	0	0	0	0	0	0
16	6	ornatissimus	0	0	0	0	0	0	0
16	7	brown	0	0	0	0	0	0	0
16	7	lem/sur	0	0	0	0	0	0	0
16	7	spixii	0	0	0	0	0	0	0
16	7	hemprichii	0	0	0	0	0	0	0	14	2			1			peccary sp.	1			ocelot
16	7	ornatissimus	0	0	0	0	0	0	0
16	8	brown	0	0	0	0	0	0	0
16	8	lem/sur	0	0	0	0	0	0	0
16	8	spixii	0	0	0	0	0	0	0
16	8	hemprichii	0	0	0	0	0	0	0
16	8	ornatissimus	0	0	0	0	0	0	0
16	9	brown	0	0	0	0	0	0	0
16	9	lem/sur	0	0	1 (bird)	0	0	0	0
16	9	spixii	0	0	0	0	0	0	0
16	9	hemprichii	0	0	0	0	0	0	0
16	9	ornatissimus	0	0	0	0	0	0	0
16	10	brown	0	0	0	0	0	0	0
16	10	lem/sur	0	0	0	0	0	0	0
16	10	spixii	0	0	0	0	0	0	0
16	10	hemprichii	0	0	0	0	0	0	0
16	10	ornatissimus	0	0	0	0	0	0	0
17	1	brown	0	0	0	0	0	0	0	14	1			1			SC hawk
17	1	lem/sur	0	0	0	0	0	0	0
17	1	spixii	0	0	0	0	0	0	0
17	1	hemprichii	0	0	0	0	0	0	0
17	1	ornatissimus	0	0	0	0	0	0	0
17	2	brown	0	0	0	0	0	0	0
17	2	lem/sur	0	0	0	0	0	0	0
17	2	spixii	0	0	0	0	0	0	0
17	2	hemprichii	0	0	0	0	0	0	0
17	2	ornatissimus	0	0	0	0	0	0	0
17	3	brown	0	0	0	0	0	0	0
17	3	lem/sur	0	0	0	0	0	0	0
17	3	spixii	0	0	0	0	0	0	0
17	3	hemprichii	0	0	0	0	0	0	0
17	3	ornatissimus	0	0	0	0	0	0	0
17	4	brown	0	0	0	0	0	0	0	14
17	4	lem/sur	0	0	0	0	0	0	0	14	3			1			peccary sp.	1			NB armadillo	1			peccary sp.
17	4	spixii	0	0	0	0	0	0	0
17	4	hemprichii	0	0	0	0	0	0	0
17	4	ornatissimus	0	0	0	0	0	0	0
17	5	brown	0	0	0	0	0	0	0
17	5	lem/sur	0	0	0	0	0	0	0
17	5	spixii	0	0	0	0	0	0	0
17	5	hemprichii	0	0	0	0	0	0	0
17	5	ornatissimus	0	1 (mammal)	0	0	0	0	0
17	6	brown	0	0	0	0	0	0	0
17	6	lem/sur	0	0	0	0	0	0	0
17	6	spixii	0	0	0	0	0	0	0
17	6	hemprichii	0	0	0	0	0	0	0
17	6	ornatissimus	0	0	0	0	0	0	0
17	7	brown	0	0	0	0	0	0	0
17	7	lem/sur	0	0	0	0	0	0	0
17	7	spixii	0	0	0	0	0	0	0
17	7	hemprichii	0	0	0	0	0	0	0
17	7	ornatissimus	0	0	0	0	0	0	0
17	8	brown	0	0	0	0	0	0	0
17	8	lem/sur	0	0	0	0	0	0	0
17	8	spixii	0	0	0	0	0	0	0
17	8	hemprichii	0	0	0	0	0	0	0
17	8	ornatissimus	0	0	0	0	0	0	0	14	4	3		1	1		NB armadillo	1			NB armadillo	1	1		CO peccary	1	1		CO peccary
17	9	brown	0	0	0	0	0	0	0
17	9	lem/sur	0	0	0	0	0	0	0
17	9	spixii	0	0	0	0	0	0	0
17	9	hemprichii	0	0	0	0	0	0	0	14	1	1		1	1		CO peccary
17	9	ornatissimus	0	0	0	0	0	0	0
17	10	brown	0	0	0	0	0	0	0
17	10	lem/sur	0	0	0	0	0	0	0
17	10	spixii	0	0	0	0	0	0	0
17	10	hemprichii	0	0	0	0	0	0	0
17	10	ornatissimus	1 (mammal)	0	0	0	0	0	0
18	1	brown	0	0	0	0	0	0	0
18	1	lem/sur	0	0	0	0	0	0	0
18	1	spixii	0	0	0	0	0	0	0
18	1	hemprichii	0	0	0	0	0	0	0
18	1	ornatissimus	0	0	0	0	0	0	0
18	2	brown	0	0	0	0	0	0	0
18	2	lem/sur	0	0	0	0	0	0	0
18	2	spixii	0	0	0	0	0	0	0
18	2	hemprichii	0	0	0	0	0	0	0
18	2	ornatissimus	0	0	0	0	0	0	0
18	3	brown	0	0	0	0	0	0	0
18	3	lem/sur	0	0	0	0	0	0	0
18	3	spixii	0	0	0	0	0	0	0
18	3	hemprichii	0	0	0	0	0	0	0
18	3	ornatissimus	0	0	0	0	0	0	0
18	4	brown	0	0	0	0	0	0	0
18	4	lem/sur	0	0	0	0	0	0	0
18	4	spixii	0	0	0	0	0	0	0
18	4	hemprichii	0	0	0	0	0	0	0
18	4	ornatissimus	0	0	0	0	0	0	0
18	5	brown	0	0	0	0	0	0	0
18	5	lem/sur	0	0	0	0	0	0	0
18	5	spixii	0	0	0	0	0	0	0
18	5	hemprichii	0	0	0	0	0	0	0
18	5	ornatissimus	0	0	0	0	0	0	0
18	6	brown	0	0	0	0	0	0	0
18	6	lem/sur	0	0	0	0	0	0	0
18	6	spixii	0	0	0	0	0	0	0
18	6	hemprichii	0	0	0	0	0	0	0
18	6	ornatissimus	0	0	1 (mammal)	0	0	0	0
18	7	brown	0	0	0	0	0	0	0
18	7	lem/sur	0	0	0	0	0	0	0
18	7	spixii	0	0	0	0	0	0	0
18	7	hemprichii	0	0	0	0	0	0	0
18	7	ornatissimus	0	0	0	0	0	0	0
18	8	brown	0	0	0	0	0	0	0
18	8	lem/sur	0	0	0	0	0	0	0
18	8	spixii	0	0	0	0	0	0	0
18	8	hemprichii	0	0	0	0	0	0	0
18	8	ornatissimus	0	0	0	0	0	0	0
18	9	brown	0	1 (mammal)	0	0	0	0	0
18	9	lem/sur	0	0	0	0	0	0	0
18	9	spixii	0	0	0	0	0	0	0
18	9	hemprichii	0	0	0	0	0	0	0
18	9	ornatissimus	0	0	0	0	0	0	0
18	10	brown	0	0	0	0	0	0	0
18	10	lem/sur	0	0	0	0	0	0	0
18	10	spixii	0	0	0	0	0	0	0
18	10	hemprichii	0	0	0	0	0	0	0
18	10	ornatissimus	0	0	0	0	0	0	0
19	1	brown	0	0	0	0	0	0	0
19	1	lem/sur	0	0	0	0	0	0	0
19	1	spixii	0	0	0	0	0	0	0
19	1	hemprichii	0	0	0	0	0	0	0
19	1	ornatissimus	0	0	0	0	0	0	0
19	2	brown	0	0	0	0	0	0	0
19	2	lem/sur	0	0	0	0	0	0	0
19	2	spixii	0	0	0	0	0	0	0
19	2	hemprichii	0	0	0	0	0	0	0
19	2	ornatissimus	0	0	0	0	0	0	0
19	3	brown	0	0	0	0	0	0	0
19	3	lem/sur	0	0	0	0	0	0	0
19	3	spixii	0	0	0	0	0	0	0
19	3	hemprichii	0	0	0	0	0	0	0
19	3	ornatissimus	0	0	0	0	0	0	0
19	4	brown	0	0	0	0	0	0	0
19	4	lem/sur	0	0	0	0	0	0	0
19	4	spixii	0	0	0	0	0	0	0
19	4	hemprichii	0	0	0	0	0	0	0
19	4	ornatissimus	0	0	0	0	0	0	0
19	5	brown	0	0	0	0	0	0	0
19	5	lem/sur	0	0	0	0	0	0	0
19	5	spixii	0	0	0	0	0	0	0
19	5	hemprichii	0	0	0	0	0	0	0
19	5	ornatissimus	0	0	0	0	0	0	0
19	6	brown	0	0	0	0	0	0	0
19	6	lem/sur	0	0	0	0	0	0	0
19	6	spixii	0	0	0	0	0	0	0
19	6	hemprichii	0	0	0	0	0	0	0
19	6	ornatissimus	0	0	0	0	0	0	0
19	7	brown	0	0	0	0	0	0	0
19	7	lem/sur	0	0	0	0	0	0	0
19	7	spixii	0	0	0	0	0	0	0
19	7	hemprichii	0	0	0	0	0	0	0
19	7	ornatissimus	0	0	0	0	0	0	0
19	8	brown	0	0	0	0	0	0	0
19	8	lem/sur	0	0	0	0	0	0	0
19	8	spixii	0	0	0	0	0	0	0
19	8	hemprichii	0	0	0	0	0	0	0
19	8	ornatissimus	0	0	0	0	0	0	0
19	9	brown	0	0	0	0	0	0	0
19	9	lem/sur	0	0	0	0	0	0	0
19	9	spixii	0	0	0	0	0	0	0
19	9	hemprichii	0	0	0	0	0	0	0
19	9	ornatissimus	0	0	0	0	0	0	0
19	10	brown	0	0	0	0	0	0	0
19	10	lem/sur	0	0	0	0	0	0	0
19	10	spixii	0	0	0	0	0	0	0
19	10	hemprichii	0	0	0	0	0	0	0
19	10	ornatissimus	0	0	0	0	0	0	0
20	1	brown	0	0	0	0	0	0	0
20	1	lem/sur	0	0	0	0	0	0	0	8	2	1		1	1		CO peccary	1			GW trumpeter
20	1	spixii	0	0	0	0	0	0	0	8	4			1			GW trumpeter	1			NB armadillo	1			CO peccary	1			CO peccary
20	1	hemprichii	0	0	0	0	0	0	0	8	3	1		1			GW trumpeter	1			peccary sp.	1	1		GW trumpeter
20	1	ornatissimus	0	0	0	0	0	0	0
20	2	brown	0	0	0	0	0	0	0
20	2	lem/sur	0	0	0	0	0	0	0
20	2	spixii	0	0	0	0	0	0	0
20	2	hemprichii	1 (bird)	0	0	0	0	0	0
20	2	ornatissimus	0	0	0	0	0	0	0
20	3	brown	0	0	0	0	0	0	0
20	3	lem/sur	0	0	0	0	0	0	0
20	3	spixii	0	0	0	0	0	0	0	8	5			1			CO peccary	1			GW trumpeter	1			peccary sp.	1			CO peccary	1			CO peccary
20	3	hemprichii	0	0	0	0	0	0	0
20	3	ornatissimus	0	0	0	0	0	0	0
20	4	brown	0	0	0	0	0	0	0
20	4	lem/sur	0	0	0	0	0	0	0	8	9	4		1	1		CO peccary	1			CO peccary	1	1		CO peccary	1			CO peccary	1			CO peccary	1			CO peccary	1	1		CO peccary	1	1		GW trumpeter	1			CO peccary
20	4	spixii	0	0	0	0	0	0	0
20	4	hemprichii	0	0	0	0	0	0	0
20	4	ornatissimus	0	0	0	0	0	0	0
20	5	brown	0	0	0	0	0	0	0
20	5	lem/sur	0	0	0	0	0	0	0
20	5	spixii	0	0	0	0	0	0	0
20	5	hemprichii	0	0	0	0	0	0	0
20	5	ornatissimus	0	0	0	0	0	0	0
20	6	brown	0	0	0	0	0	0	0
20	6	lem/sur	0	0	0	0	0	0	0
20	6	spixii	0	0	0	0	0	0	0
20	6	hemprichii	0	0	0	0	0	0	0
20	6	ornatissimus	0	0	0	0	0	0	0
20	7	brown	0	0	0	0	0	0	0
20	7	lem/sur	0	0	0	0	0	0	0
20	7	spixii	0	0	0	0	0	0	0
20	7	hemprichii	0	0	0	0	0	0	0
20	7	ornatissimus	0	0	0	0	0	0	0
20	8	brown	0	0	0	0	0	0	0
20	8	lem/sur	0	0	0	0	0	0	0
20	8	spixii	0	0	0	0	0	0	0
20	8	hemprichii	0	0	0	0	0	0	0
20	8	ornatissimus	0	0	0	0	0	0	0
20	9	brown	0	0	0	0	0	0	0
20	9	lem/sur	0	0	0	0	0	0	0
20	9	spixii	0	0	0	0	0	0	0
20	9	hemprichii	0	0	0	0	0	0	0
20	9	ornatissimus	0	0	0	0	0	0	0
20	10	brown	0	0	0	0	0	0	0
20	10	lem/sur	0	0	0	0	0	0	0
20	10	spixii	0	0	0	0	0	0	0
20	10	hemprichii	0	0	0	0	0	0	0
20	10	ornatissimus	0	0	0	0	0	0	0
21	1	brown	0	0	0	0	0	0	0
21	1	lem/sur	0	0	0	0	0	0	0
21	1	spixii	0	0	0	0	0	0	0
21	1	hemprichii	0	1 (mammal)	0	0	0	0	0
21	1	ornatissimus	0	0	0	0	0	0	0
21	2	brown	0	0	0	0	0	0	0
21	2	lem/sur	0	0	0	0	0	0	0
21	2	spixii	0	0	0	0	0	0	0
21	2	hemprichii	0	0	0	0	0	0	0
21	2	ornatissimus	0	0	0	0	0	0	0
21	3	brown	0	0	0	0	0	0	0
21	3	lem/sur	0	0	0	0	0	0	0
21	3	spixii	0	0	0	0	0	0	0
21	3	hemprichii	0	0	0	0	0	0	0
21	3	ornatissimus	0	0	0	0	0	0	0
21	4	brown	0	0	0	0	0	0	0
21	4	lem/sur	0	0	0	0	0	0	0
21	4	spixii	0	0	0	0	0	0	0
21	4	hemprichii	0	0	0	0	0	0	0
21	4	ornatissimus	0	0	0	0	0	0	0
21	5	brown	0	0	0	0	0	0	0
21	5	lem/sur	0	0	0	0	0	0	0
21	5	spixii	0	0	0	0	0	0	0
21	5	hemprichii	0	0	0	0	0	0	0
21	5	ornatissimus	0	0	0	0	0	0	0
21	6	brown	0	0	0	0	0	0	0
21	6	lem/sur	0	0	0	0	0	0	0
21	6	spixii	0	0	0	0	0	0	0
21	6	hemprichii	0	0	0	0	0	0	0
21	6	ornatissimus	0	0	0	0	0	0	0
21	7	brown	0	0	0	0	0	0	0
21	7	lem/sur	0	0	0	0	0	0	0
21	7	spixii	0	0	0	0	0	0	0
21	7	hemprichii	0	0	0	0	0	0	0
21	7	ornatissimus	0	0	0	0	0	0	0
21	8	brown	0	0	0	0	0	0	0
21	8	lem/sur	0	0	0	0	0	0	0
21	8	spixii	0	0	0	0	0	0	0
21	8	hemprichii	0	0	0	0	0	0	0
21	8	ornatissimus	0	0	0	0	0	0	0
21	9	brown	0	0	0	0	0	0	0
21	9	lem/sur	0	0	0	0	0	0	0
21	9	spixii	0	0	0	0	0	0	0
21	9	hemprichii	0	0	0	0	0	0	0
21	9	ornatissimus	0	0	0	0	0	0	0
21	10	brown	0	1 (bird)	0	0	0	0	0
21	10	lem/sur	0	0	0	0	0	0	0
21	10	spixii	0	0	0	0	0	0	0
21	10	hemprichii	0	0	0	0	0	0	0
21	10	ornatissimus	0	0	0	0	0	0	0
22	1	brown	0	0	0	0	0	0	0
22	1	lem/sur	0	0	0	0	0	0	0
22	1	spixii	0	0	0	0	0	0	0
22	1	hemprichii	0	0	0	0	0	0	0
22	1	ornatissimus	0	0	0	0	0	0	0
22	2	brown	0	0	0	0	0	0	0
22	2	lem/sur	1 (bird)	0	0	0	0	0	0
22	2	spixii	0	0	0	0	0	0	0
22	2	hemprichii	0	0	0	0	0	0	0
22	2	ornatissimus	0	0	0	0	0	0	0
22	3	brown	0	0	0	0	0	0	0
22	3	lem/sur	0	0	0	0	0	0	0
22	3	spixii	0	0	0	0	0	0	0
22	3	hemprichii	0	0	0	0	0	0	0
22	3	ornatissimus	0	0	0	0	0	0	0
22	4	brown	0	0	0	0	0	0	0
22	4	lem/sur	0	0	0	0	0	0	0
22	4	spixii	0	0	0	0	0	0	0
22	4	hemprichii	0	0	0	0	0	0	0
22	4	ornatissimus	0	0	0	0	0	0	0
22	5	brown	0	0	0	0	0	0	0
22	5	lem/sur	0	0	0	0	0	0	0
22	5	spixii	0	0	0	0	0	0	0
22	5	hemprichii	0	0	1 (mammal)	0	0	0	0
22	5	ornatissimus	0	0	0	0	0	0	0
22	6	brown	0	0	0	0	0	0	0
22	6	lem/sur	0	0	0	0	0	0	0
22	6	spixii	0	0	0	0	0	0	0
22	6	hemprichii	0	0	0	0	0	0	0
22	6	ornatissimus	0	0	0	0	0	0	0
22	7	brown	0	0	0	0	0	0	0
22	7	lem/sur	0	0	0	0	0	0	0
22	7	spixii	0	0	0	0	0	0	0
22	7	hemprichii	0	0	0	0	0	0	0
22	7	ornatissimus	0	0	0	0	0	0	0
22	8	brown	0	0	0	0	0	0	0
22	8	lem/sur	0	0	0	0	0	0	0
22	8	spixii	0	0	0	0	0	0	0
22	8	hemprichii	0	0	0	0	0	0	0
22	8	ornatissimus	0	0	0	0	0	0	0
22	9	brown	0	0	0	0	0	0	0
22	9	lem/sur	0	0	0	0	0	0	0
22	9	spixii	0	0	0	0	0	0	0
22	9	hemprichii	0	0	0	0	0	0	0
22	9	ornatissimus	0	0	0	0	0	0	0
22	10	brown	0	0	0	0	0	0	0
22	10	lem/sur	0	0	0	0	0	0	0
22	10	spixii	0	0	0	0	0	0	0
22	10	hemprichii	0	0	0	0	0	0	0
22	10	ornatissimus	0	0	0	0	0	0	0
23	1	brown	0	0	0	0	0	0	0
23	1	lem/sur	0	0	0	0	0	0	0
23	1	spixii	0	0	0	0	0	0	0
23	1	hemprichii	0	0	0	0	0	0	0
23	1	ornatissimus	0	0	0	0	0	0	0
23	2	brown	0	0	0	0	0	0	0
23	2	lem/sur	0	0	0	0	0	0	0
23	2	spixii	0	0	0	0	0	0	0
23	2	hemprichii	0	0	0	0	0	0	0
23	2	ornatissimus	0	0	0	0	0	0	0
23	3	brown	0	0	0	0	0	0	0
23	3	lem/sur	0	0	0	0	0	0	0
23	3	spixii	0	0	0	0	0	0	0
23	3	hemprichii	0	0	0	0	0	0	0
23	3	ornatissimus	0	0	0	0	0	0	0
23	4	brown	0	0	0	0	0	0	0
23	4	lem/sur	0	0	0	0	0	0	0
23	4	spixii	0	0	0	0	0	0	0
23	4	hemprichii	0	0	0	0	0	0	0
23	4	ornatissimus	0	0	0	0	0	0	0
23	5	brown	0	0	0	0	0	0	0
23	5	lem/sur	0	0	0	0	0	0	0
23	5	spixii	0	0	0	0	0	0	0
23	5	hemprichii	0	0	0	0	0	0	0
23	5	ornatissimus	0	0	0	0	0	0	0
23	6	brown	0	0	0	0	0	0	0
23	6	lem/sur	1 (bird)	0	0	0	0	0	0
23	6	spixii	0	0	0	0	0	0	0
23	6	hemprichii	0	0	0	0	0	0	0
23	6	ornatissimus	0	0	0	0	0	0	0
23	7	brown	0	0	0	0	0	0	0
23	7	lem/sur	0	0	0	0	0	0	0
23	7	spixii	0	0	0	0	0	0	0
23	7	hemprichii	0	0	0	0	0	0	0
23	7	ornatissimus	0	0	0	0	0	0	0
23	8	brown	0	0	0	0	0	0	0
23	8	lem/sur	0	0	0	0	0	0	0
23	8	spixii	0	0	0	0	0	0	0
23	8	hemprichii	0	0	0	0	0	0	0
23	8	ornatissimus	0	0	0	0	0	0	0
23	9	brown	0	0	0	0	0	0	0
23	9	lem/sur	0	0	0	0	0	0	0
23	9	spixii	0	0	0	0	0	0	0
23	9	hemprichii	0	0	0	0	0	0	0
23	9	ornatissimus	0	0	0	0	0	0	0
23	10	brown	0	0	0	0	0	0	0
23	10	lem/sur	0	0	0	0	0	0	0
23	10	spixii	0	0	0	0	0	0	0
23	10	hemprichii	0	0	0	0	0	0	0
23	10	ornatissimus	0	0	0	0	0	0	0
24	1	brown	0	0	0	0	0	0	0
24	1	lem/sur	0	0	0	0	0	0	0
24	1	spixii	0	0	0	0	0	0	0
24	1	hemprichii	0	0	0	0	0	0	0
24	1	ornatissimus	0	0	0	0	0	0	0
24	2	brown	0	0	0	0	0	0	0
24	2	lem/sur	0	0	0	0	0	0	0
24	2	spixii	0	0	0	0	0	0	0
24	2	hemprichii	0	0	0	0	0	0	0
24	2	ornatissimus	0	0	0	0	0	0	0
24	3	brown	0	0	0	0	0	0	0
24	3	lem/sur	0	0	0	0	0	0	0
24	3	spixii	0	0	0	0	0	0	0
24	3	hemprichii	0	0	0	0	0	0	0
24	3	ornatissimus	0	0	0	0	0	0	0
24	4	brown	0	0	0	0	0	0	0
24	4	lem/sur	0	0	0	0	0	0	0
24	4	spixii	0	0	0	0	0	0	0
24	4	hemprichii	0	0	0	0	0	0	0
24	4	ornatissimus	0	0	0	0	0	0	0
24	5	brown	0	0	0	0	0	0	0
24	5	lem/sur	0	1 (bird)	0	0	0	0	0
24	5	spixii	0	0	0	0	0	0	0
24	5	hemprichii	0	0	0	0	0	0	0
24	5	ornatissimus	0	0	0	0	0	0	0
24	6	brown	0	0	0	0	0	0	0
24	6	lem/sur	0	0	0	0	0	0	0
24	6	spixii	0	0	0	0	0	0	0
24	6	hemprichii	0	0	0	0	0	0	0
24	6	ornatissimus	0	0	0	0	0	0	0
24	7	brown	0	0	0	0	0	0	0
24	7	lem/sur	0	0	0	0	0	0	0
24	7	spixii	0	0	0	0	0	0	0
24	7	hemprichii	0	0	0	0	0	0	0
24	7	ornatissimus	0	0	0	0	0	0	0
24	8	brown	0	0	0	0	0	0	0
24	8	lem/sur	0	0	0	0	0	0	0
24	8	spixii	0	0	0	0	0	0	0
24	8	hemprichii	0	0	0	0	0	0	0
24	8	ornatissimus	0	0	0	0	0	0	0
24	9	brown	0	0	0	0	0	0	0
24	9	lem/sur	1 (mammal)	0	0	0	0	0	0
24	9	spixii	0	0	0	0	0	0	0
24	9	hemprichii	0	0	0	0	0	0	0
24	9	ornatissimus	0	0	0	0	0	0	0
24	10	brown	0	0	0	0	0	0	0
24	10	lem/sur	0	0	0	0	0	0	0
24	10	spixii	0	0	0	0	0	0	0
24	10	hemprichii	0	0	0	0	0	0	0
24	10	ornatissimus	0	0	0	0	0	0	0
25	1	brown	0	0	0	0	0	0	0
25	1	lem/sur	0	0	0	0	0	0	0
25	1	spixii	0	0	0	0	0	0	0
25	1	hemprichii	0	0	0	0	0	0	0
25	1	ornatissimus	0	0	0	0	0	0	0
25	2	brown	0	0	0	0	0	0	0
25	2	lem/sur	0	0	0	0	0	0	0
25	2	spixii	0	0	0	0	0	0	0
25	2	hemprichii	0	0	0	0	0	0	0
25	2	ornatissimus	0	0	0	0	0	0	0
25	3	brown	0	0	0	0	0	0	0
25	3	lem/sur	0	0	0	0	0	0	0
25	3	spixii	0	0	0	0	0	0	0
25	3	hemprichii	0	0	0	0	0	0	0
25	3	ornatissimus	0	0	0	0	0	0	0
25	4	brown	0	0	0	0	0	0	0
25	4	lem/sur	0	0	0	0	0	0	0
25	4	spixii	0	0	0	0	0	0	0
25	4	hemprichii	0	0	0	0	0	0	0
25	4	ornatissimus	0	0	0	0	0	0	0
25	5	brown	0	0	0	0	0	0	0
25	5	lem/sur	0	0	0	0	0	0	0
25	5	spixii	0	0	0	0	0	0	0
25	5	hemprichii	0	0	0	0	0	0	0
25	5	ornatissimus	0	0	0	0	0	0	0
25	6	brown	0	0	0	0	0	0	0
25	6	lem/sur	0	0	0	0	0	0	0
25	6	spixii	0	0	0	0	0	0	0
25	6	hemprichii	0	0	0	0	0	0	0
25	6	ornatissimus	0	0	0	0	0	0	0
25	7	brown	0	0	0	0	0	0	0
25	7	lem/sur	0	0	0	0	0	0	0
25	7	spixii	0	0	0	0	0	0	0
25	7	hemprichii	1 (bird)	0	0	0	0	0	0
25	7	ornatissimus	0	0	0	0	0	0	0
25	8	brown	0	0	0	0	0	0	0
25	8	lem/sur	0	0	0	0	0	0	0
25	8	spixii	0	0	0	0	0	0	0
25	8	hemprichii	0	0	0	0	0	0	0
25	8	ornatissimus	0	0	0	0	0	0	0
25	9	brown	0	0	0	0	0	0	0
25	9	lem/sur	0	0	0	0	0	0	0
25	9	spixii	0	0	0	0	0	0	0
25	9	hemprichii	0	0	0	0	0	0	0
25	9	ornatissimus	0	0	0	0	0	0	0
25	10	brown	0	1 (bird)	0	0	0	0	0
25	10	lem/sur	0	0	0	0	0	0	0
25	10	spixii	0	0	0	0	0	0	0
25	10	hemprichii	0	0	0	0	0	0	0
25	10	ornatissimus	0	0	0	0	0	0	0
26	1	brown	0	0	0	0	0	0	0
26	1	lem/sur	0	0	0	0	0	0	0
26	1	spixii	0	0	0	0	0	0	0
26	1	hemprichii	0	0	0	0	0	0	0
26	1	ornatissimus	0	0	0	0	0	0	0
26	2	brown	0	0	0	0	0	0	0
26	2	lem/sur	0	0	0	0	0	0	0
26	2	spixii	0	0	0	0	0	0	0
26	2	hemprichii	0	0	0	0	0	0	0
26	2	ornatissimus	0	0	0	0	0	0	0
26	3	brown	0	0	0	0	0	0	0
26	3	lem/sur	0	0	0	0	0	0	0
26	3	spixii	0	0	0	0	0	0	0
26	3	hemprichii	0	0	0	0	0	0	0
26	3	ornatissimus	0	0	0	0	0	0	0
26	4	brown	0	0	0	0	0	0	0
26	4	lem/sur	0	0	0	0	0	0	0
26	4	spixii	0	0	0	0	0	0	0
26	4	hemprichii	0	0	0	0	0	0	0
26	4	ornatissimus	0	0	0	0	0	0	0
26	5	brown	0	0	0	0	0	0	0
26	5	lem/sur	0	0	0	0	0	0	0
26	5	spixii	0	0	0	0	0	0	0
26	5	hemprichii	0	0	0	0	0	0	0
26	5	ornatissimus	0	0	0	0	0	0	0
26	6	brown	0	0	0	0	0	0	0
26	6	lem/sur	0	0	0	0	0	0	0
26	6	spixii	0	0	0	0	0	0	0
26	6	hemprichii	0	0	0	0	0	0	0
26	6	ornatissimus	0	0	0	0	0	0	0
26	7	brown	0	0	0	0	0	0	0
26	7	lem/sur	0	0	0	0	0	0	0
26	7	spixii	0	0	0	0	0	0	0
26	7	hemprichii	0	0	0	0	0	0	0
26	7	ornatissimus	0	0	0	0	0	0	0
26	8	brown	0	0	0	0	0	0	0
26	8	lem/sur	0	0	0	0	0	0	0
26	8	spixii	0	0	0	0	0	0	0
26	8	hemprichii	0	0	0	0	0	0	0
26	8	ornatissimus	0	0	0	0	0	0	0
26	9	brown	0	0	0	0	0	0	0
26	9	lem/sur	0	0	0	0	0	0	0
26	9	spixii	0	0	0	0	0	0	0
26	9	hemprichii	0	0	0	0	0	0	0
26	9	ornatissimus	0	0	1 (bird)	0	0	0	0
26	10	brown	0	0	0	0	0	0	0
26	10	lem/sur	0	0	0	0	0	0	0
26	10	spixii	0	0	0	0	0	0	0
26	10	hemprichii	0	0	0	0	0	0	0
26	10	ornatissimus	0	0	0	0	0	0	0
27	1	brown	0	0	0	0	0	0	0
27	1	lem/sur	0	0	0	0	0	0	0
27	1	spixii	0	0	0	0	0	0	0
27	1	hemprichii	0	0	0	0	0	0	0
27	1	ornatissimus	0	0	0	0	0	0	0
27	2	brown	0	0	0	0	0	0	0
27	2	lem/sur	0	0	0	0	0	0	0
27	2	spixii	0	0	0	0	0	0	0
27	2	hemprichii	0	0	0	0	0	0	0
27	2	ornatissimus	0	0	0	0	0	0	0
27	3	brown	0	0	0	0	0	0	0
27	3	lem/sur	0	0	0	0	0	0	0
27	3	spixii	0	0	0	0	0	0	0
27	3	hemprichii	0	0	1 (mammal)	0	0	0	0
27	3	ornatissimus	0	0	0	0	0	0	0
27	4	brown	0	0	0	0	0	0	0
27	4	lem/sur	0	0	0	0	0	0	0
27	4	spixii	0	0	0	0	0	0	0
27	4	hemprichii	0	0	0	0	0	0	0
27	4	ornatissimus	0	0	0	0	0	0	0
27	5	brown	0	0	0	0	0	0	0
27	5	lem/sur	0	0	0	0	0	0	0
27	5	spixii	0	1 (bird)	0	0	0	0	0
27	5	hemprichii	0	0	0	0	0	0	0
27	5	ornatissimus	0	0	0	0	0	0	0
27	6	brown	0	0	0	0	0	0	0
27	6	lem/sur	0	0	0	0	0	0	0
27	6	spixii	0	0	0	0	0	0	0
27	6	hemprichii	0	1 (mammal)	0	0	0	0	0
27	6	ornatissimus	0	0	0	0	0	0	0
27	7	brown	0	0	0	0	0	0	0
27	7	lem/sur	0	0	0	0	0	0	0
27	7	spixii	0	0	0	0	0	0	0
27	7	hemprichii	0	0	0	0	0	0	0
27	7	ornatissimus	0	0	0	0	0	0	0
27	8	brown	0	1 (mammal)	0	0	0	0	0
27	8	lem/sur	0	0	0	0	0	0	0
27	8	spixii	0	0	0	0	0	0	0
27	8	hemprichii	0	0	0	0	0	0	0
27	8	ornatissimus	0	0	0	0	0	0	0
27	9	brown	0	0	0	0	0	0	0
27	9	lem/sur	0	0	0	0	0	0	0
27	9	spixii	0	0	0	0	0	0	0
27	9	hemprichii	0	0	0	0	0	0	0
27	9	ornatissimus	0	0	0	0	0	0	0
27	10	brown	0	0	0	0	0	0	0
27	10	lem/sur	0	0	0	0	0	0	0
27	10	spixii	0	0	0	0	0	0	0
27	10	hemprichii	0	0	0	0	0	0	0
27	10	ornatissimus	0	0	0	0	0	0	0

## Sheet: Mexico
Transect	Position	Phenotype	Day6	Day12	Day18	Day24	Day30	Days with camera	Nencounters	Ndetections	Nattacks	Encounter.1	Detection.1	Attack.1	ID.1	Encounter.2	Detection.2	Attack.2	ID.2	Encounter.3	Detection.3	Attack.3	ID.3	Encounter.4	Detection.4	Attack.4	ID.4	Encounter.5	Detection.5	Attack.5	ID.5	Encounter.6	Detection.6	Attack.6	ID.6	Encounter.7	Detection.7	Attack.7	ID.7	Encounter.8	Detection.8	Attack.8	ID.8	Encounter.9	Detection.9	Attack.9	ID.9	Encounter.10	Detection.10
1	1	brown
1	1	diastema	1 (bird)
1	1	Pliocercus
1	1	elegans
1	2	brown
1	2	diastema
1	2	Pliocercus
1	2	elegans
1	3	brown
1	3	diastema
1	3	Pliocercus
1	3	elegans	1 (bird)
1	4	brown
1	4	diastema
1	4	Pliocercus
1	4	elegans		1 (bird)
1	5	brown
1	5	diastema
1	5	Pliocercus
1	5	elegans
1	6	brown		1 (bird)
1	6	diastema
1	6	Pliocercus
1	6	elegans
1	7	brown
1	7	diastema
1	7	Pliocercus
1	7	elegans
1	8	brown
1	8	diastema
1	8	Pliocercus
1	8	elegans
1	9	brown
1	9	diastema
1	9	Pliocercus
1	9	elegans
1	10	brown
1	10	diastema
1	10	Pliocercus
1	10	elegans
2	1	brown		1 (mammal)
2	1	diastema
2	1	Pliocercus
2	1	elegans						30
2	2	brown						30	1			1			NB armadillo
2	2	diastema						30	1			1			tayra
2	2	Pliocercus
2	2	elegans
2	3	brown
2	3	diastema
2	3	Pliocercus
2	3	elegans
2	4	brown
2	4	diastema
2	4	Pliocercus
2	4	elegans
2	5	brown
2	5	diastema
2	5	Pliocercus
2	5	elegans						30	1			1			jaguarundi
2	6	brown		1 (bird)
2	6	diastema
2	6	Pliocercus
2	6	elegans
2	7	brown
2	7	diastema		1 (mammal)
2	7	Pliocercus
2	7	elegans
2	8	brown
2	8	diastema
2	8	Pliocercus
2	8	elegans
2	9	brown
2	9	diastema	1 (bird)
2	9	Pliocercus
2	9	elegans
2	10	brown
2	10	diastema
2	10	Pliocercus
2	10	elegans
3	1	brown
3	1	diastema
3	1	Pliocercus
3	1	elegans
3	2	brown	1 (mammal)
3	2	diastema
3	2	Pliocercus
3	2	elegans	1 (bird)
3	3	brown
3	3	diastema
3	3	Pliocercus
3	3	elegans
3	4	brown						30	11			1			hooded skunk	1			common possum	1			NB armadillo	1			NB armadillo	1			NB armadillo	1			NB armadillo	1			NB armadillo	1			common possum	1			NB armadillo	1
3	4	diastema
3	4	Pliocercus
3	4	elegans	1 (bird)
3	5	brown
3	5	diastema
3	5	Pliocercus
3	5	elegans
3	6	brown
3	6	diastema
3	6	Pliocercus
3	6	elegans
3	7	brown
3	7	diastema
3	7	Pliocercus
3	7	elegans
3	8	brown
3	8	diastema
3	8	Pliocercus
3	8	elegans
3	9	brown
3	9	diastema
3	9	Pliocercus	1 (bird)
3	9	elegans
3	10	brown
3	10	diastema
3	10	Pliocercus
3	10	elegans
4	1	brown
4	1	diastema
4	1	Pliocercus
4	1	elegans
4	2	brown
4	2	diastema
4	2	Pliocercus
4	2	elegans
4	3	brown
4	3	diastema
4	3	Pliocercus
4	3	elegans
4	4	brown
4	4	diastema
4	4	Pliocercus
4	4	elegans
4	5	brown
4	5	diastema
4	5	Pliocercus
4	5	elegans
4	6	brown
4	6	diastema		1 (bird)
4	6	Pliocercus
4	6	elegans
4	7	brown
4	7	diastema
4	7	Pliocercus
4	7	elegans
4	8	brown
4	8	diastema
4	8	Pliocercus
4	8	elegans		1 (bird)
4	9	brown
4	9	diastema
4	9	Pliocercus
4	9	elegans
4	10	brown
4	10	diastema
4	10	Pliocercus
4	10	elegans
5	1	brown
5	1	diastema
5	1	Pliocercus
5	1	elegans
5	2	brown
5	2	diastema
5	2	Pliocercus
5	2	elegans
5	3	brown
5	3	diastema
5	3	Pliocercus
5	3	elegans
5	4	brown
5	4	diastema
5	4	Pliocercus
5	4	elegans
5	5	brown
5	5	diastema
5	5	Pliocercus
5	5	elegans		1 (bird)
5	6	brown
5	6	diastema
5	6	Pliocercus
5	6	elegans
5	7	brown		1 (mammal)
5	7	diastema	1 (bird)
5	7	Pliocercus		1 (mammal)
5	7	elegans
5	8	brown
5	8	diastema
5	8	Pliocercus
5	8	elegans
5	9	brown
5	9	diastema
5	9	Pliocercus	1 (mammal)
5	9	elegans		1 (mammal)
5	10	brown		1 (bird)
5	10	diastema		1 (bird)
5	10	Pliocercus
5	10	elegans
6	1	brown
6	1	diastema						30	1			1			ocelot
6	1	Pliocercus
6	1	elegans
6	2	brown		1 (bird)
6	2	diastema
6	2	Pliocercus
6	2	elegans
6	3	brown
6	3	diastema	1 (bird + mammal)
6	3	Pliocercus
6	3	elegans
6	4	brown
6	4	diastema
6	4	Pliocercus
6	4	elegans	1 (mammal)
6	5	brown	1 (bird)
6	5	diastema	1 (mammal)
6	5	Pliocercus	1 (bird)
6	5	elegans	1 (bird)
6	6	brown
6	6	diastema
6	6	Pliocercus
6	6	elegans						30	3			1			NB armadillo	1			common possum	1			common possum
6	7	brown
6	7	diastema
6	7	Pliocercus
6	7	elegans
6	8	brown
6	8	diastema		1 (mammal)
6	8	Pliocercus	1 (bird)
6	8	elegans		1 (mammal)				30	12	1	1	1	1	1	common possum	1			common possum	1			NB armadillo	1			common possum	1			common possum	1			common possum	1			common possum	1			common possum	1			common possum	1
6	9	brown
6	9	diastema
6	9	Pliocercus
6	9	elegans
6	10	brown
6	10	diastema
6	10	Pliocercus
6	10	elegans
7	1	brown	1 (bird)
7	1	diastema
7	1	Pliocercus
7	1	elegans		1 (bird)
7	2	brown
7	2	diastema						30
7	2	Pliocercus
7	2	elegans
7	3	brown
7	3	diastema
7	3	Pliocercus
7	3	elegans	1 (bird)
7	4	brown
7	4	diastema
7	4	Pliocercus
7	4	elegans						30	3			1			racoon	1			tayra	1			common possum
7	5	brown
7	5	diastema
7	5	Pliocercus
7	5	elegans
7	6	brown	1 (bird)
7	6	diastema
7	6	Pliocercus
7	6	elegans
7	7	brown		1 (bird)
7	7	diastema	1 (bird)
7	7	Pliocercus
7	7	elegans		1 (bird)
7	8	brown
7	8	diastema
7	8	Pliocercus	1 (bird)	1 (bird)
7	8	elegans
7	9	brown
7	9	diastema		1 (bird)
7	9	Pliocercus
7	9	elegans
7	10	brown		1 (bird)
7	10	diastema
7	10	Pliocercus
7	10	elegans
8	1	brown
8	1	diastema
8	1	Pliocercus
8	1	elegans		1 (bird)
8	2	brown
8	2	diastema
8	2	Pliocercus
8	2	elegans
8	3	brown
8	3	diastema
8	3	Pliocercus
8	3	elegans		1 (bird)
8	4	brown
8	4	diastema
8	4	Pliocercus
8	4	elegans	1 (mammal)
8	5	brown
8	5	diastema
8	5	Pliocercus
8	5	elegans	1 (mammal)
8	6	brown
8	6	diastema	1 (mammal)
8	6	Pliocercus
8	6	elegans		1 (bird)
8	7	brown
8	7	diastema
8	7	Pliocercus
8	7	elegans
8	8	brown
8	8	diastema
8	8	Pliocercus
8	8	elegans
8	9	brown
8	9	diastema
8	9	Pliocercus
8	9	elegans	1 (mammal)
8	10	brown		1 (bird)
8	10	diastema
8	10	Pliocercus
8	10	elegans
9	1	brown	1 (mammal)
9	1	diastema
9	1	Pliocercus
9	1	elegans
9	2	brown
9	2	diastema
9	2	Pliocercus
9	2	elegans
9	3	brown
9	3	diastema
9	3	Pliocercus
9	3	elegans
9	4	brown
9	4	diastema
9	4	Pliocercus		1 (?)
9	4	elegans
9	5	brown	1 (bird)
9	5	diastema
9	5	Pliocercus
9	5	elegans
9	6	brown	1 (mammal)
9	6	diastema
9	6	Pliocercus
9	6	elegans
9	7	brown
9	7	diastema		1 (bird)
9	7	Pliocercus
9	7	elegans		1 (bird)
9	8	brown
9	8	diastema
9	8	Pliocercus
9	8	elegans
9	9	brown
9	9	diastema
9	9	Pliocercus
9	9	elegans
9	10	brown
9	10	diastema
9	10	Pliocercus	1 (bird)
9	10	elegans
10	1	brown
10	1	diastema
10	1	Pliocercus
10	1	elegans
10	2	brown
10	2	diastema
10	2	Pliocercus
10	2	elegans		1 (mammal)
10	3	brown
10	3	diastema
10	3	Pliocercus
10	3	elegans
10	4	brown
10	4	diastema
10	4	Pliocercus	1 (bird)
10	4	elegans
10	5	brown
10	5	diastema
10	5	Pliocercus
10	5	elegans
10	6	brown
10	6	diastema
10	6	Pliocercus
10	6	elegans
10	7	brown
10	7	diastema
10	7	Pliocercus
10	7	elegans
10	8	brown
10	8	diastema
10	8	Pliocercus
10	8	elegans
10	9	brown
10	9	diastema		1 (mammal)
10	9	Pliocercus
10	9	elegans
10	10	brown
10	10	diastema
10	10	Pliocercus
10	10	elegans
11	1	brown
11	1	diastema
11	1	Pliocercus
11	1	elegans		1 (bird)
11	2	brown
11	2	diastema
11	2	Pliocercus
11	2	elegans
11	3	brown
11	3	diastema
11	3	Pliocercus
11	3	elegans
11	4	brown
11	4	diastema
11	4	Pliocercus
11	4	elegans
11	5	brown
11	5	diastema
11	5	Pliocercus	1 (mammal)
11	5	elegans	1 (bird)
11	6	brown
11	6	diastema		1 (mammal)
11	6	Pliocercus
11	6	elegans
11	7	brown	1 (mammal)
11	7	diastema
11	7	Pliocercus
11	7	elegans
11	8	brown		1 (bird)
11	8	diastema
11	8	Pliocercus
11	8	elegans
11	9	brown
11	9	diastema		1 (bird)
11	9	Pliocercus
11	9	elegans
11	10	brown
11	10	diastema
11	10	Pliocercus
11	10	elegans	1 (bird)
12	1	brown
12	1	diastema
12	1	Pliocercus	1 (mammal)
12	1	elegans
12	2	brown
12	2	diastema
12	2	Pliocercus
12	2	elegans
12	3	brown
12	3	diastema	1 (mammal)
12	3	Pliocercus
12	3	elegans
12	4	brown
12	4	diastema
12	4	Pliocercus
12	4	elegans		1 (bird)
12	5	brown
12	5	diastema
12	5	Pliocercus						30
12	5	elegans
12	6	brown
12	6	diastema
12	6	Pliocercus						30
12	6	elegans
12	7	brown
12	7	diastema
12	7	Pliocercus
12	7	elegans
12	8	brown
12	8	diastema		1 (bird)
12	8	Pliocercus
12	8	elegans					1 (mammal)	30	3	1	1	1			ocelot	1			gray fox	1	1	1	gray fox
12	9	brown
12	9	diastema
12	9	Pliocercus
12	9	elegans
12	10	brown
12	10	diastema	1 (mammal)
12	10	Pliocercus
12	10	elegans	1 (mammal)
13	1	brown
13	1	diastema					missing	30	2	1	1	1			WN coati	1	1	1	gray fox
13	1	Pliocercus
13	1	elegans
13	2	brown						30
13	2	diastema
13	2	Pliocercus
13	2	elegans
13	3	brown
13	3	diastema
13	3	Pliocercus
13	3	elegans
13	4	brown
13	4	diastema
13	4	Pliocercus
13	4	elegans
13	5	brown
13	5	diastema
13	5	Pliocercus
13	5	elegans
13	6	brown
13	6	diastema
13	6	Pliocercus
13	6	elegans
13	7	brown
13	7	diastema
13	7	Pliocercus
13	7	elegans
13	8	brown
13	8	diastema		1 (mammal)
13	8	Pliocercus
13	8	elegans
13	9	brown
13	9	diastema
13	9	Pliocercus
13	9	elegans
13	10	brown
13	10	diastema		1 (bird)
13	10	Pliocercus
13	10	elegans	1 (mammal)
14	1	brown
14	1	diastema
14	1	Pliocercus
14	1	elegans
14	2	brown
14	2	diastema
14	2	Pliocercus
14	2	elegans
14	3	brown
14	3	diastema
14	3	Pliocercus
14	3	elegans
14	4	brown
14	4	diastema
14	4	Pliocercus
14	4	elegans
14	5	brown
14	5	diastema						30	2	1	1	1	1	1	gray fox	1			ocelot
14	5	Pliocercus
14	5	elegans
14	6	brown
14	6	diastema
14	6	Pliocercus					1 (mammal)	30	1	1	1	1	1	1	gray fox
14	6	elegans
14	7	brown
14	7	diastema
14	7	Pliocercus
14	7	elegans
14	8	brown
14	8	diastema
14	8	Pliocercus
14	8	elegans
14	9	brown
14	9	diastema					missing	30	4	1	1	1			NB armadillo	1			ocelot	1			ocelot	1	1	1	gray fox
14	9	Pliocercus	1 (mammal)
14	9	elegans		1 (?)
14	10	brown
14	10	diastema
14	10	Pliocercus
14	10	elegans
15	1	brown
15	1	diastema
15	1	Pliocercus
15	1	elegans
15	2	brown
15	2	diastema
15	2	Pliocercus
15	2	elegans
15	3	brown
15	3	diastema
15	3	Pliocercus
15	3	elegans
15	4	brown
15	4	diastema
15	4	Pliocercus
15	4	elegans
15	5	brown
15	5	diastema
15	5	Pliocercus
15	5	elegans
15	6	brown
15	6	diastema
15	6	Pliocercus
15	6	elegans
15	7	brown
15	7	diastema
15	7	Pliocercus
15	7	elegans
15	8	brown
15	8	diastema
15	8	Pliocercus
15	8	elegans
15	9	brown
15	9	diastema
15	9	Pliocercus
15	9	elegans
15	10	brown
15	10	diastema
15	10	Pliocercus
15	10	elegans
16	1	brown
16	1	diastema
16	1	Pliocercus
16	1	elegans
16	2	brown
16	2	diastema
16	2	Pliocercus
16	2	elegans
16	3	brown
16	3	diastema
16	3	Pliocercus
16	3	elegans
16	4	brown
16	4	diastema
16	4	Pliocercus
16	4	elegans
16	5	brown
16	5	diastema
16	5	Pliocercus
16	5	elegans
16	6	brown
16	6	diastema
16	6	Pliocercus
16	6	elegans
16	7	brown
16	7	diastema
16	7	Pliocercus
16	7	elegans
16	8	brown
16	8	diastema
16	8	Pliocercus
16	8	elegans
16	9	brown
16	9	diastema		1 (mammal)
16	9	Pliocercus
16	9	elegans
16	10	brown
16	10	diastema
16	10	Pliocercus
16	10	elegans
17	1	brown
17	1	diastema	1 (mammal)	1 (mammal)
17	1	Pliocercus
17	1	elegans		1 (mammal)
17	2	brown
17	2	diastema		1 (mammal)
17	2	Pliocercus
17	2	elegans
17	3	brown
17	3	diastema
17	3	Pliocercus
17	3	elegans
17	4	brown
17	4	diastema						30
17	4	Pliocercus
17	4	elegans
17	5	brown
17	5	diastema
17	5	Pliocercus	1 (mammal)
17	5	elegans
17	6	brown
17	6	diastema
17	6	Pliocercus
17	6	elegans
17	7	brown
17	7	diastema
17	7	Pliocercus
17	7	elegans
17	8	brown
17	8	diastema
17	8	Pliocercus
17	8	elegans
17	9	brown
17	9	diastema
17	9	Pliocercus
17	9	elegans
17	10	brown
17	10	diastema		1 (mammal)
17	10	Pliocercus
17	10	elegans
18	1	brown
18	1	diastema
18	1	Pliocercus		1 (bird)
18	1	elegans
18	2	brown
18	2	diastema
18	2	Pliocercus	1 (mammal)
18	2	elegans	1 (mammal)
18	3	brown
18	3	diastema
18	3	Pliocercus						30	1			1			gray fox
18	3	elegans
18	4	brown		1 (bird)
18	4	diastema
18	4	Pliocercus
18	4	elegans
18	5	brown
18	5	diastema		1 (mammal+bird)
18	5	Pliocercus
18	5	elegans
18	6	brown		1 (mammal)
18	6	diastema
18	6	Pliocercus
18	6	elegans
18	7	brown
18	7	diastema
18	7	Pliocercus
18	7	elegans
18	8	brown
18	8	diastema
18	8	Pliocercus	1 (bird)
18	8	elegans
18	9	brown
18	9	diastema
18	9	Pliocercus
18	9	elegans
18	10	brown
18	10	diastema
18	10	Pliocercus
18	10	elegans
19	1	brown		1 (bird)
19	1	diastema
19	1	Pliocercus
19	1	elegans
19	2	brown		1 (bird)
19	2	diastema
19	2	Pliocercus
19	2	elegans					missing	30	8	1	1	1			ocelot	1			ocelot	1			common possum	1			NB armadillo	1			ocelot	1			Lessons motmot	1			common possum	1	1	1	gray fox
19	3	brown
19	3	diastema
19	3	Pliocercus
19	3	elegans
19	4	brown
19	4	diastema
19	4	Pliocercus
19	4	elegans
19	5	brown
19	5	diastema
19	5	Pliocercus
19	5	elegans
19	6	brown		1 (bird)
19	6	diastema
19	6	Pliocercus
19	6	elegans
19	7	brown	1 (mammal)
19	7	diastema
19	7	Pliocercus
19	7	elegans
19	8	brown
19	8	diastema
19	8	Pliocercus
19	8	elegans
19	9	brown
19	9	diastema
19	9	Pliocercus
19	9	elegans
19	10	brown
19	10	diastema
19	10	Pliocercus
19	10	elegans
20	1	brown
20	1	diastema
20	1	Pliocercus		1 (mammal)
20	1	elegans
20	2	brown	1 (mammal)	1 (mammal)
20	2	diastema
20	2	Pliocercus
20	2	elegans
20	3	brown
20	3	diastema
20	3	Pliocercus
20	3	elegans
20	4	brown		1 (mammal)
20	4	diastema
20	4	Pliocercus
20	4	elegans
20	5	brown		1 (mammal)
20	5	diastema
20	5	Pliocercus
20	5	elegans
20	6	brown
20	6	diastema
20	6	Pliocercus
20	6	elegans
20	7	brown
20	7	diastema
20	7	Pliocercus	1 (mammal)
20	7	elegans
20	8	brown
20	8	diastema
20	8	Pliocercus
20	8	elegans
20	9	brown
20	9	diastema
20	9	Pliocercus
20	9	elegans
20	10	brown
20	10	diastema
20	10	Pliocercus
20	10	elegans		1 (mammal)
21	1	brown
21	1	diastema
21	1	Pliocercus
21	1	elegans
21	2	brown
21	2	diastema
21	2	Pliocercus
21	2	elegans
21	3	brown
21	3	diastema
21	3	Pliocercus
21	3	elegans
21	4	brown
21	4	diastema
21	4	Pliocercus
21	4	elegans
21	5	brown
21	5	diastema
21	5	Pliocercus
21	5	elegans
21	6	brown
21	6	diastema
21	6	Pliocercus
21	6	elegans
21	7	brown
21	7	diastema
21	7	Pliocercus
21	7	elegans
21	8	brown
21	8	diastema
21	8	Pliocercus
21	8	elegans
21	9	brown
21	9	diastema
21	9	Pliocercus
21	9	elegans
21	10	brown
21	10	diastema
21	10	Pliocercus
21	10	elegans
22	1	brown
22	1	diastema
22	1	Pliocercus
22	1	elegans
22	2	brown
22	2	diastema
22	2	Pliocercus
22	2	elegans
22	3	brown
22	3	diastema
22	3	Pliocercus
22	3	elegans
22	4	brown
22	4	diastema
22	4	Pliocercus
22	4	elegans
22	5	brown
22	5	diastema	1 (mammal)
22	5	Pliocercus
22	5	elegans
22	6	brown
22	6	diastema
22	6	Pliocercus
22	6	elegans
22	7	brown
22	7	diastema
22	7	Pliocercus
22	7	elegans
22	8	brown
22	8	diastema
22	8	Pliocercus
22	8	elegans
22	9	brown
22	9	diastema
22	9	Pliocercus
22	9	elegans
22	10	brown
22	10	diastema		1 (?)
22	10	Pliocercus
22	10	elegans
23	1	brown
23	1	diastema		1 (mammal)
23	1	Pliocercus	1 (mammal)
23	1	elegans
23	2	brown
23	2	diastema	1 (mammal)
23	2	Pliocercus
23	2	elegans
23	3	brown		1 (bird)
23	3	diastema
23	3	Pliocercus	1 (mammal)
23	3	elegans
23	4	brown
23	4	diastema
23	4	Pliocercus
23	4	elegans
23	5	brown
23	5	diastema
23	5	Pliocercus
23	5	elegans
23	6	brown
23	6	diastema	1 (mammal)
23	6	Pliocercus
23	6	elegans
23	7	brown
23	7	diastema
23	7	Pliocercus
23	7	elegans
23	8	brown		1 (mammal)
23	8	diastema
23	8	Pliocercus
23	8	elegans
23	9	brown
23	9	diastema
23	9	Pliocercus
23	9	elegans
23	10	brown		1 (bird)
23	10	diastema
23	10	Pliocercus
23	10	elegans
24	1	brown
24	1	diastema
24	1	Pliocercus	1 (?)
24	1	elegans	1 (mammal)
24	2	brown
24	2	diastema
24	2	Pliocercus
24	2	elegans
24	3	brown		1 (bird)
24	3	diastema
24	3	Pliocercus
24	3	elegans
24	4	brown
24	4	diastema	1 (bird)
24	4	Pliocercus
24	4	elegans
24	5	brown
24	5	diastema
24	5	Pliocercus
24	5	elegans		1 (bird)
24	6	brown
24	6	diastema
24	6	Pliocercus
24	6	elegans
24	7	brown
24	7	diastema
24	7	Pliocercus
24	7	elegans
24	8	brown		1 (bird)
24	8	diastema
24	8	Pliocercus
24	8	elegans		1 (bird)
24	9	brown		1 (bird)
24	9	diastema
24	9	Pliocercus	1 (bird)
24	9	elegans
24	10	brown
24	10	diastema	1 (mammal)
24	10	Pliocercus
24	10	elegans
25	1	brown
25	1	diastema
25	1	Pliocercus
25	1	elegans
25	2	brown
25	2	diastema		1 (bird)
25	2	Pliocercus
25	2	elegans
25	3	brown
25	3	diastema
25	3	Pliocercus	1 (mammal)
25	3	elegans
25	4	brown
25	4	diastema
25	4	Pliocercus
25	4	elegans
25	5	brown
25	5	diastema
25	5	Pliocercus
25	5	elegans
25	6	brown		1 (mammal)
25	6	diastema
25	6	Pliocercus		1 (mammal)
25	6	elegans
25	7	brown
25	7	diastema	1 (mammal)
25	7	Pliocercus		1 (mammal)
25	7	elegans
25	8	brown		1 (mammal)
25	8	diastema
25	8	Pliocercus
25	8	elegans
25	9	brown
25	9	diastema		1 (bird)
25	9	Pliocercus
25	9	elegans		1 (bird)
25	10	brown
25	10	diastema
25	10	Pliocercus
25	10	elegans		1 (bird)
26	1	brown	1 (bird)	1 (mammal)
26	1	diastema
26	1	Pliocercus
26	1	elegans
26	2	brown
26	2	diastema
26	2	Pliocercus
26	2	elegans
26	3	brown
26	3	diastema
26	3	Pliocercus
26	3	elegans
26	4	brown
26	4	diastema
26	4	Pliocercus
26	4	elegans		1 (mammal)
26	5	brown
26	5	diastema
26	5	Pliocercus
26	5	elegans
26	6	brown
26	6	diastema
26	6	Pliocercus
26	6	elegans
26	7	brown
26	7	diastema
26	7	Pliocercus
26	7	elegans
26	8	brown
26	8	diastema
26	8	Pliocercus
26	8	elegans
26	9	brown
26	9	diastema		1 (?)
26	9	Pliocercus
26	9	elegans
26	10	brown	1 (mammal)
26	10	diastema
26	10	Pliocercus
26	10	elegans		1 (mammal)
27	1	brown
27	1	diastema		1 (mammal)
27	1	Pliocercus
27	1	elegans
27	2	brown	1 (mammal)
27	2	diastema		1 (mammal)
27	2	Pliocercus
27	2	elegans
27	3	brown
27	3	diastema
27	3	Pliocercus
27	3	elegans
27	4	brown
27	4	diastema
27	4	Pliocercus
27	4	elegans
27	5	brown
27	5	diastema
27	5	Pliocercus
27	5	elegans
27	6	brown
27	6	diastema
27	6	Pliocercus
27	6	elegans
27	7	brown
27	7	diastema
27	7	Pliocercus
27	7	elegans
27	8	brown
27	8	diastema		1 (mammal)
27	8	Pliocercus
27	8	elegans
27	9	brown
27	9	diastema
27	9	Pliocercus	1 (bird)
27	9	elegans		1 (mammal)
27	10	brown
27	10	diastema
27	10	Pliocercus
27	10	elegans
28	1	brown
28	1	diastema
28	1	Pliocercus
28	1	elegans
28	2	brown
28	2	diastema
28	2	Pliocercus
28	2	elegans
28	3	brown
28	3	diastema
28	3	Pliocercus
28	3	elegans
28	4	brown		1 (mammal)
28	4	diastema
28	4	Pliocercus
28	4	elegans
28	5	brown
28	5	diastema
28	5	Pliocercus
28	5	elegans
28	6	brown	1 (mammal)
28	6	diastema
28	6	Pliocercus
28	6	elegans
28	7	brown
28	7	diastema
28	7	Pliocercus
28	7	elegans
28	8	brown
28	8	diastema
28	8	Pliocercus
28	8	elegans
28	9	brown
28	9	diastema
28	9	Pliocercus
28	9	elegans
28	10	brown
28	10	diastema
28	10	Pliocercus
28	10	elegans
29	1	brown
29	1	diastema
29	1	Pliocercus
29	1	elegans
29	2	brown
29	2	diastema
29	2	Pliocercus
29	2	elegans
29	3	brown
29	3	diastema
29	3	Pliocercus
29	3	elegans
29	4	brown
29	4	diastema
29	4	Pliocercus
29	4	elegans
29	5	brown
29	5	diastema
29	5	Pliocercus
29	5	elegans
29	6	brown
29	6	diastema
29	6	Pliocercus
29	6	elegans
29	7	brown
29	7	diastema
29	7	Pliocercus	1 (bird)
29	7	elegans
29	8	brown
29	8	diastema
29	8	Pliocercus
29	8	elegans
29	9	brown
29	9	diastema
29	9	Pliocercus
29	9	elegans
29	10	brown
29	10	diastema	1 (bird)
29	10	Pliocercus
29	10	elegans
30	1	brown
30	1	diastema
30	1	Pliocercus
30	1	elegans
30	2	brown
30	2	diastema
30	2	Pliocercus
30	2	elegans
30	3	brown
30	3	diastema
30	3	Pliocercus
30	3	elegans
30	4	brown
30	4	diastema
30	4	Pliocercus
30	4	elegans
30	5	brown
30	5	diastema
30	5	Pliocercus
30	5	elegans
30	6	brown
30	6	diastema
30	6	Pliocercus
30	6	elegans
30	7	brown
30	7	diastema
30	7	Pliocercus
30	7	elegans
30	8	brown
30	8	diastema
30	8	Pliocercus
30	8	elegans
30	9	brown
30	9	diastema
30	9	Pliocercus
30	9	elegans
30	10	brown
30	10	diastema
30	10	Pliocercus
30	10	elegans
31	1	brown
31	1	diastema
31	1	Pliocercus
31	1	elegans
31	2	brown
31	2	diastema
31	2	Pliocercus
31	2	elegans
31	3	brown
31	3	diastema
31	3	Pliocercus
31	3	elegans
31	4	brown
31	4	diastema
31	4	Pliocercus
31	4	elegans
31	5	brown	1 (bird)
31	5	diastema	1 (bird)
31	5	Pliocercus
31	5	elegans
31	6	brown
31	6	diastema	1 (bird)
31	6	Pliocercus
31	6	elegans
31	7	brown
31	7	diastema
31	7	Pliocercus
31	7	elegans
31	8	brown
31	8	diastema
31	8	Pliocercus
31	8	elegans
31	9	brown
31	9	diastema
31	9	Pliocercus
31	9	elegans
31	10	brown
31	10	diastema		1 (mammal+bird)
31	10	Pliocercus
31	10	elegans
32	1	brown
32	1	diastema
32	1	Pliocercus
32	1	elegans
32	2	brown
32	2	diastema
32	2	Pliocercus
32	2	elegans
32	3	brown
32	3	diastema
32	3	Pliocercus
32	3	elegans	1 (mammal)
32	4	brown
32	4	diastema
32	4	Pliocercus
32	4	elegans
32	5	brown
32	5	diastema
32	5	Pliocercus	1 (bird)
32	5	elegans	1 (mammal)	1 (mammal)
32	6	brown
32	6	diastema
32	6	Pliocercus
32	6	elegans
32	7	brown
32	7	diastema
32	7	Pliocercus
32	7	elegans
32	8	brown
32	8	diastema
32	8	Pliocercus
32	8	elegans
32	9	brown
32	9	diastema
32	9	Pliocercus
32	9	elegans
32	10	brown
32	10	diastema
32	10	Pliocercus
32	10	elegans
33	1	brown
33	1	diastema		1 (mammal)
33	1	Pliocercus		1 (mammal)
33	1	elegans
33	2	brown
33	2	diastema
33	2	Pliocercus
33	2	elegans
33	3	brown
33	3	diastema		1 (mammal)
33	3	Pliocercus
33	3	elegans
33	4	brown
33	4	diastema
33	4	Pliocercus
33	4	elegans		1 (mammal)
33	5	brown
33	5	diastema
33	5	Pliocercus
33	5	elegans
33	6	brown
33	6	diastema
33	6	Pliocercus
33	6	elegans
33	7	brown	1 (mammal)
33	7	diastema
33	7	Pliocercus
33	7	elegans
33	8	brown
33	8	diastema
33	8	Pliocercus
33	8	elegans
33	9	brown		1 (bird)
33	9	diastema	1 (mammal)
33	9	Pliocercus
33	9	elegans	1 (mammal)
33	10	brown
33	10	diastema
33	10	Pliocercus		1 (mammal)
33	10	elegans	1 (mammal)
34	1	brown
34	1	diastema
34	1	Pliocercus
34	1	elegans
34	2	brown
34	2	diastema
34	2	Pliocercus
34	2	elegans
34	3	brown
34	3	diastema
34	3	Pliocercus
34	3	elegans		1 (mammal)
34	4	brown
34	4	diastema
34	4	Pliocercus
34	4	elegans
34	5	brown
34	5	diastema	1 (mammal)
34	5	Pliocercus
34	5	elegans
34	6	brown
34	6	diastema
34	6	Pliocercus
34	6	elegans
34	7	brown
34	7	diastema
34	7	Pliocercus
34	7	elegans
34	8	brown
34	8	diastema	1 (?)
34	8	Pliocercus
34	8	elegans
34	9	brown
34	9	diastema
34	9	Pliocercus
34	9	elegans
34	10	brown
34	10	diastema
34	10	Pliocercus
34	10	elegans
35	1	brown	1 (mammal)
35	1	diastema
35	1	Pliocercus
35	1	elegans
35	2	brown
35	2	diastema
35	2	Pliocercus
35	2	elegans
35	3	brown
35	3	diastema
35	3	Pliocercus	1 (mammal)
35	3	elegans
35	4	brown
35	4	diastema
35	4	Pliocercus
35	4	elegans
35	5	brown
35	5	diastema
35	5	Pliocercus
35	5	elegans
35	6	brown
35	6	diastema
35	6	Pliocercus
35	6	elegans
35	7	brown
35	7	diastema
35	7	Pliocercus	1 (mammal)
35	7	elegans
35	8	brown
35	8	diastema
35	8	Pliocercus
35	8	elegans		1 (mammal)
35	9	brown
35	9	diastema
35	9	Pliocercus
35	9	elegans
35	10	brown
35	10	diastema
35	10	Pliocercus
35	10	elegans	1 (mammal)
[truncated: 10 more columns]

## Sheet: North Carolina
Transect	Position	Phenotype	Predation	Predator Mark	Days with camera	Nencounters	Ndetections	Nattacks	Encounter.1	Detection.1	Attack.1	ID.1	Encounter.2	Detection.2	Attack.2	ID.2	Encounter.3	Detection.3	Attack.3	ID.3	Encounter.4	Detection.4	Attack.4	ID.4	Encounter.5	Detection.5	Attack.5	ID.5	Encounter.6	Detection.6	Attack.6	ID.6	Encounter.7	Detection.7	Attack.7	ID.7	Encounter.8	Detection.8	Attack.8	ID.8	Encounter.9	Detection.9	Attack.9	ID.9	Encounter.10	Detection.10	Attack.10	ID.10	Encounter.11
1	1	MR	0
1	1	N	0
1	1	LR	0
1	2	MR	0
1	2	N	0
1	2	LR	0
1	3	MR	0
1	3	N	1	M
1	3	LR	1	M
1	4	MR	0
1	4	N	0
1	4	LR	0
1	5	MR	0
1	5	N	0
1	5	LR	0
1	6	MR	0
1	6	N	0
1	6	LR	0
1	7	MR	1	M
1	7	N	1	M
1	7	LR	1	M
1	8	MR	0
1	8	N	0
1	8	LR	0
1	9	MR	0
1	9	N	1	M
1	9	LR	0
1	10	MR	1	M
1	10	N	1	M
1	10	LR	1	M
2	1	MR	0
2	1	N	0
2	1	LR	0
2	2	MR	0
2	2	N	0
2	2	LR	0
2	3	MR	0
2	3	N	1	M
2	3	LR	1	M
2	4	MR	1	M
2	4	N	0
2	4	LR	0
2	5	MR	0
2	5	N	0
2	5	LR	1	M
2	6	MR	0
2	6	N	0
2	6	LR	0
2	7	MR	0
2	7	N	0
2	7	LR	0
2	8	MR	0
2	8	N	1	M
2	8	LR	1	M
2	9	MR	0
2	9	N	0
2	9	LR	0
2	10	MR	0
2	10	N	1	M
2	10	LR	0
3	1	MR	0
3	1	N	0
3	1	LR	0
3	2	MR	0
3	2	N	0
3	2	LR	0
3	3	MR	0
3	3	N	0
3	3	LR	0
3	4	MR	0
3	4	N	0
3	4	LR	0
3	5	MR	1	M
3	5	N	1	M
3	5	LR	1	M
3	6	MR	1	M
3	6	N	1	M
3	6	LR	1	M
3	7	MR	1	M
3	7	N	1	M
3	7	LR	1	M
3	8	MR	1	M
3	8	N	1	M
3	8	LR	1	M
3	9	MR	1	M
3	9	N	1	M
3	9	LR	1	M
3	10	MR	1	M
3	10	N	1	M
3	10	LR	1	M
4	1	MR	0
4	1	N	0
4	1	LR	0
4	2	MR	1	B
4	2	N	1	B
4	2	LR	1	M
4	3	MR	0
4	3	N	1	B
4	3	LR	1	M
4	4	MR	1	B
4	4	N	1	B
4	4	LR	1	B
4	5	MR	0
4	5	N	0
4	5	LR	0
4	6	MR	0
4	6	N	0
4	6	LR	0
4	7	MR	1	B
4	7	N	1	B
4	7	LR	0
4	8	MR	0
4	8	N	0
4	8	LR	1	M
4	9	MR	0
4	9	N	0
4	9	LR	0
4	10	MR	0
4	10	N	0
4	10	LR	0
5	1	MR	0
5	1	N	0
5	1	LR	0
5	2	MR	0
5	2	N	0
5	2	LR	0
5	3	MR	0
5	3	N	0
5	3	LR	0
5	4	MR	0
5	4	N	0
5	4	LR	0
5	5	MR	0
5	5	N	0
5	5	LR	0
5	6	MR	0
5	6	N	0
5	6	LR	0
5	7	MR	0
5	7	N	0
5	7	LR	0
5	8	MR	0
5	8	N	0
5	8	LR	0
5	9	MR	0
5	9	N	0
5	9	LR	0
5	10	MR	0
5	10	N	0
5	10	LR	0
6	1	MR	1	M
6	1	N	1	M
6	1	LR	0
6	2	MR	0
6	2	N	0
6	2	LR	0
6	3	MR	0
6	3	N	1	M
6	3	LR	0
6	4	MR	1	M
6	4	N	1	M
6	4	LR	0
6	5	MR	0
6	5	N	1	B
6	5	LR	0
6	6	MR	0
6	6	N	1	M
6	6	LR	1	M
6	7	MR	0
6	7	N	0
6	7	LR	0
6	8	MR	1	M
6	8	N	0
6	8	LR	0
6	9	MR	1	M
6	9	N	0
6	9	LR	0
6	10	MR	0
6	10	N	0
6	10	LR	0
7	1	MR	0
7	1	N	0
7	1	LR	0
7	2	MR	0
7	2	N	0
7	2	LR	0
7	3	MR	0
7	3	N	0
7	3	LR	0
7	4	MR	0
7	4	N	0
7	4	LR	0
7	5	MR	0
7	5	N	0
7	5	LR	0
7	6	MR	0
7	6	N	0
7	6	LR	1	M
7	7	MR	1	M
7	7	N	1	M
7	7	LR	1	M
7	8	MR	0
7	8	N	0
7	8	LR	0
7	9	MR	1	M
7	9	N	0
7	9	LR	1	M
7	10	MR	0
7	10	N	0
7	10	LR	0
8	1	MR	1	M
8	1	N	0
8	1	LR	0
8	2	MR	0
8	2	N	1	M
8	2	LR	1	M
8	3	MR	0
8	3	N	1	M
8	3	LR	0
8	4	MR	0
8	4	N	0
8	4	LR	0
8	5	MR	0
8	5	N	0
8	5	LR	0
8	6	MR	1	M
8	6	N	0
8	6	LR	1	M
8	7	MR	0
8	7	N	1	M
8	7	LR	1	M
8	8	MR	0
8	8	N	0
8	8	LR	0
8	9	MR	0
8	9	N	1	M
8	9	LR	1	M
8	10	MR	0
8	10	N	0
8	10	LR	0
9	1	MR	0
9	1	N	0
9	1	LR	0
9	2	MR	0
9	2	N	0
9	2	LR	0
9	3	MR	0
9	3	N	0
9	3	LR	0
9	4	MR	1	M
9	4	N	1	M
9	4	LR	1	M
9	5	MR	0
9	5	N	0
9	5	LR	0
9	6	MR	0
9	6	N	0
9	6	LR	0
9	7	MR	0
9	7	N	0
9	7	LR	0
9	8	MR	0
9	8	N	0
9	8	LR	1	M
9	9	MR	0
9	9	N	0
9	9	LR	0
9	10	MR	1	M
9	10	N	0
9	10	LR	0
10	1	MR	0
10	1	N	0
10	1	LR	1	M
10	2	MR	0
10	2	N	0
10	2	LR	0
10	3	MR	0
10	3	N	0
10	3	LR	0
10	4	MR	1	B
10	4	N	0
10	4	LR	0
10	5	MR	0
10	5	N	0
10	5	LR	0
10	6	MR	0
10	6	N	0
10	6	LR	0
10	7	MR	0
10	7	N	0
10	7	LR	0
10	8	MR	0
10	8	N	0
10	8	LR	0
10	9	MR	0
10	9	N	0
10	9	LR	1	M
10	10	MR	0
10	10	N	0
10	10	LR	0
11	1	MR	0
11	1	N	1	M
11	1	LR	1	M
11	2	MR	1	M
11	2	N	1	M
11	2	LR	1	M
11	3	MR	1	M
11	3	N	1	M
11	3	LR	0
11	4	MR	0
11	4	N	0
11	4	LR	0
11	5	MR	1	M
11	5	N	1	M
11	5	LR	1	M
11	6	MR	0
11	6	N	1	M
11	6	LR	1	M
11	7	MR	0
11	7	N	0
11	7	LR	0
11	8	MR	1	M
11	8	N	1	M
11	8	LR	1	M
11	9	MR	0
11	9	N	1	M
11	9	LR	0
11	10	MR	1	M
11	10	N	1	M
11	10	LR	1	B
12	1	MR	0
12	1	N	0
12	1	LR	0
12	2	MR	0
12	2	N	1	M
12	2	LR	1	M
12	3	MR	1	M
12	3	N	1	M
12	3	LR	1	M
12	4	MR	0
12	4	N	0
12	4	LR	1	B
12	5	MR	1	M
12	5	N	1	M
12	5	LR	0
12	6	MR	1	M
12	6	N	1	M
12	6	LR	1	M
12	7	MR	0
12	7	N	1	M
12	7	LR	0
12	8	MR	1	M
12	8	N	1	M
12	8	LR	1	M
12	9	MR	1	M
12	9	N	1	M
12	9	LR	1	M
12	10	MR	0
12	10	N	0
12	10	LR	0
13	1	MR	1	M
13	1	N	1	M
13	1	LR	1	M
13	2	MR	1	M
13	2	N	1	M
13	2	LR	1	M
13	3	MR	1	M
13	3	N	1	M
13	3	LR	1	M
13	4	MR	1	M
13	4	N	0
13	4	LR	1	M
13	5	MR	0
13	5	N	1	M
13	5	LR	0
13	6	MR	0
13	6	N	0
13	6	LR	1	M
13	7	MR	1	M
13	7	N	1	M
13	7	LR	1	M
13	8	MR	1	M
13	8	N	1	M
13	8	LR	1	M
13	9	MR	1	M
13	9	N	1	M
13	9	LR	1	M
13	10	MR	1	M
13	10	N	1	M
13	10	LR	1	M
14	1	MR	1	M
14	1	N	1	M
14	1	LR	0
14	2	MR	0
14	2	N	1	M
14	2	LR	1	M
14	3	MR	0
14	3	N	1	M
14	3	LR	1	B
14	4	MR	1	M
14	4	N	1	M
14	4	LR	0
14	5	MR	1	M
14	5	N	1	M
14	5	LR	1	M
14	6	MR	1	M
14	6	N	1	M
14	6	LR	1	M
14	7	MR	1	M
14	7	N	1	M
14	7	LR	1	M
14	8	MR	1	M
14	8	N	1	M
14	8	LR	0
14	9	MR	0
14	9	N	0
14	9	LR	0
14	10	MR	1	M
14	10	N	1	M
14	10	LR	0
15	1	MR	0
15	1	N	0
15	1	LR	0
15	2	MR	1	M
15	2	N	1	M
15	2	LR	0
15	3	MR	0
15	3	N	0
15	3	LR	0
15	4	MR	0
15	4	N	1	M
15	4	LR	1	M
15	5	MR	1
15	5	N	0
15	5	LR	1	M
15	6	MR	0
15	6	N	0
15	6	LR	0
15	7	MR	1	M
15	7	N	0
15	7	LR	0
15	8	MR	1	M
15	8	N	1	M
15	8	LR	1	M
15	9	MR	0
15	9	N	0
15	9	LR	0
15	10	MR	0
15	10	N	1	M
15	10	LR	0
16	1	MR	1	M
16	1	N	0
16	1	LR	0
16	2	MR	0
16	2	N	0
16	2	LR	0
16	3	MR	1	M
16	3	N	0
16	3	LR	1	M
16	4	MR	0
16	4	N	0
16	4	LR	0
16	5	MR	0
16	5	N	0
16	5	LR	0
16	6	MR	0
16	6	N	0
16	6	LR	0
16	7	MR	0
16	7	N	0
16	7	LR	0
16	8	MR	1	M
16	8	N	0
16	8	LR	1	M
16	9	MR	0
16	9	N	0
16	9	LR	0
16	10	MR	0
16	10	N	0
16	10	LR	0
17	1	MR	0		28	4	1		1			racoon	1			racoon	1			racoon	1	1		racoon
17	1	N	0		28	4			1			racoon	1			racoon	1			racoon	1			racoon
17	1	LR	0		28	4			1			racoon	1			racoon	1			racoon	1			racoon
17	2	MR	0		28	12			1			gray fox	1			racoon	1			racoon	1			racoon	1			racoon	1			gray fox	1			bear	1			gray fox	1			gray fox	1			gray fox	1
17	2	N	0		28	12			1			gray fox	1			racoon	1			racoon	1			racoon	1			racoon	1			gray fox	1			bear	1			gray fox	1			gray fox	1			gray fox	1
17	2	LR	1	M	28	12	1	1	1			gray fox	1			racoon	1			racoon	1			racoon	1			racoon	1			gray fox	1	1	1	bear	1			gray fox	1			gray fox	1			gray fox	1
17	3	MR	1	M	28	4	1		1			racoon	1			gray fox	1			bear	1	1		racoon
17	3	N	0		28	4			1			racoon	1			gray fox	1			bear	1			racoon
17	3	LR	1	M	28	4			1			racoon	1			gray fox	1			bear	1			racoon
17	4	MR	0		28	9			1			racoon	1			gray fox	1			racoon	1			crow	1			gray fox	1			gray fox	1			gray fox	1			gray fox	1			racoon
17	4	N	0		28	9	2		1	1		racoon	1	1		gray fox	1			racoon	1			crow	1			gray fox	1			gray fox	1			gray fox	1			gray fox	1			racoon
17	4	LR	0		28	9			1			racoon	1			gray fox	1			racoon	1			crow	1			gray fox	1			gray fox	1			gray fox	1			gray fox	1			racoon
17	5	MR	0		28	7			1			gray fox	1			racoon	1			gray fox	1			gray fox	1			racoon	1			racoon	1			racoon
17	5	N	0		28	7			1			gray fox	1			racoon	1			gray fox	1			gray fox	1			racoon	1			racoon	1			racoon
17	5	LR	0		28	7			1			gray fox	1			racoon	1			gray fox	1			gray fox	1			racoon	1			racoon	1			racoon
17	6	MR	0		28	10	1		1			racoon	1	1		racoon	1			racoon	1			racoon	1			gray fox	1			possum	1			crow	1			gray fox	1			racoon	1			racoon
17	6	N	0		28	10			1			racoon	1			racoon	1			racoon	1			racoon	1			gray fox	1			possum	1			crow	1			gray fox	1			racoon	1			racoon
17	6	LR	0		28	10	1		1	1		racoon	1			racoon	1			racoon	1			racoon	1			gray fox	1			possum	1			crow	1			gray fox	1			racoon	1			racoon
17	7	MR	0		28	3	1		1			racoon	1			racoon	1	1		racoon
17	7	N	0		28	3			1			racoon	1			racoon	1			racoon
17	7	LR	0		28	3			1			racoon	1			racoon	1			racoon
17	8	MR	0		28	12	1		1	1		racoon	1			racoon	1			racoon	1			possum	1			racoon	1			bear	1			racoon	1			racoon	1			gray fox	1			racoon	1
17	8	N	0		28	12	1		1			racoon	1	1		racoon	1			racoon	1			possum	1			racoon	1			bear	1			racoon	1			racoon	1			gray fox	1			racoon	1
17	8	LR	0		28	12			1			racoon	1			racoon	1			racoon	1			possum	1			racoon	1			bear	1			racoon	1			racoon	1			gray fox	1			racoon	1
17	9	MR	0		28	12			1			gray fox	1			racoon	1			gray fox	1			racoon	1			racoon	1			gray fox	1			gray fox	1			racoon	1			gray fox	1			racoon	1
17	9	N	0		28	12	1		1			gray fox	1			racoon	1			gray fox	1			racoon	1			racoon	1			gray fox	1	1		gray fox	1			racoon	1			gray fox	1			racoon	1
17	9	LR	0		28	12	1		1			gray fox	1			racoon	1			gray fox	1	1		racoon	1			racoon	1			gray fox	1			gray fox	1			racoon	1			gray fox	1			racoon	1
17	10	MR	0		28	5			1			possum	1			gray fox	1			racoon	1			racoon	1			racoon
17	10	N	0		28	5	1		1	1		possum	1			gray fox	1			racoon	1			racoon	1			racoon
17	10	LR	0		28	5			1			possum	1			gray fox	1			racoon	1			racoon	1			racoon
18	1	MR	1	M
18	1	N	0
18	1	LR	0
18	2	MR	0
18	2	N	0
18	2	LR	0
18	3	MR	0
18	3	N	0
18	3	LR	0
18	4	MR	1	M
18	4	N	1	M
18	4	LR	1	M
18	5	MR	0
18	5	N	0
18	5	LR	0
18	6	MR	0
18	6	N	1	B
18	6	LR	0
18	7	MR	0
18	7	N	0
18	7	LR	1
18	8	MR	1	B
18	8	N	0
18	8	LR	0
18	9	MR	1	M
18	9	N	1	M
18	9	LR	0
18	10	MR	0
18	10	N	0
18	10	LR	1	M
19	1	MR	0
19	1	N	1	M
19	1	LR	0
19	2	MR	1	M
19	2	N	1	M
19	2	LR	0
19	3	MR	0
19	3	N	0
19	3	LR	1	M
19	4	MR	0
19	4	N	0
19	4	LR	0
19	5	MR	1	B
19	5	N	0
19	5	LR	0
19	6	MR	0
19	6	N	0
19	6	LR	0
19	7	MR	0		28	6	1		1	1		possum	1			possum	1			possum	1			possum	1			possum	1			racoon
19	7	N	1	M	28	6	1	1	1			possum	1			possum	1	1	1	possum	1			possum	1			possum	1			racoon
19	7	LR	0		28	6			1			possum	1			possum	1			possum	1			possum	1			possum	1			racoon
19	8	MR	0		28	5	1	1	1			possum	1			possum	1			racoon	1	1	1	racoon	1			possum
19	8	N	0		28	5			1			possum	1			possum	1			racoon	1			racoon	1			possum
19	8	LR	1	M	28	5			1			possum	1			possum	1			racoon	1			racoon	1			possum
19	9	MR	1	M
19	9	N	1	M
19	9	LR	1	M
19	10	MR	0
19	10	N	0
19	10	LR	0
20	1	MR	0		28	4			1			possum	1			racoon	1			racoon	1			gray fox
20	1	N	1	M	28	4			1			possum	1			racoon	1			racoon	1			gray fox
20	1	LR	0		28	4	1		1			possum	1			racoon	1	1		racoon	1			gray fox
20	2	MR	1	M	28	11	1	1	1			bear	1	1	1	bear	1			bear	1			turkey	1			gray fox	1			bear	1			bear	1			bear	1			bear	1			bear	1
20	2	N	1	M	28	11	1	1	1			bear	1			bear	1			bear	1			turkey	1	1	1	gray fox	1			bear	1			bear	1			bear	1			bear	1			bear	1
20	2	LR	1	M	28	11	1	1	1			bear	1	1	1	bear	1			bear	1			turkey	1			gray fox	1			bear	1			bear	1			bear	1			bear	1			bear	1
20	3	MR	1	M
20	3	N	0
20	3	LR	1	M
20	4	MR	0		28	3			1			bear	1			bear	1			turkey
20	4	N	0		28	3			1			bear	1			bear	1			turkey
20	4	LR	1	M	28	3	1		1	1		bear	1			bear	1			turkey
20	5	MR	1	M	28	7	2	1	1	1		racoon	1			racoon	1			bear	1			bear	1	1	1	bear	1			bear	1			racoon
20	5	N	1	M	28	7	3	1	1			racoon	1	1		racoon	1	1		bear	1			bear	1			bear	1	1	1	bear	1			racoon
20	5	LR	0		28	7			1			racoon	1			racoon	1			bear	1			bear	1			bear	1			bear	1			racoon
20	6	MR	0
20	6	N	1	M
20	6	LR	1	M
20	7	MR	1	M
20	7	N	0
20	7	LR	0
20	8	MR	0
20	8	N	0
20	8	LR	0
20	9	MR	0		28	1			1			possum
20	9	N	0		28	1			1			possum
20	9	LR	0		28	1			1			possum
20	10	MR	1	M	28	32	4	2	1	1	1	racoon	1	1		racoon	1	1		gray fox	1			possum	1	1	1	racoon	1			gray fox	1			bear	1			racoon	1			racoon	1			racoon	1
20	10	N	1	M	28	32	1	1	1	1	1	racoon	1			racoon	1			gray fox	1			possum	1			racoon	1			gray fox	1			bear	1			racoon	1			racoon	1			racoon	1
20	10	LR	1	M	28	32	1	1	1			racoon	1			racoon	1			gray fox	1			possum	1			racoon	1	1	1	gray fox	1			bear	1			racoon	1			racoon	1			racoon	1
[truncated: 87 more columns]

## Sheet: Key
North Carolina
M = mammalian mark
B = avian mark
