# Supplementary material for: Evaluating the utility of camera traps in field studies of predation
Source: PeerJ. 2019 Feb 25;7:e6487. doi: 10.7717/peerj.6487 (PMC6394347; doi:10.7717/peerj.6487)
Supplement: Supplemental Information 18 — Data on the number of artificial prey, the duration artificial prey were exposed to predation, the number of attacks, and the percent of artificial prey attacked per day for studies from the literature survey. [file peerj-07-6487-s018.xlsx]

## Sheet: Sheet1
Prey Type	Study	% Predation per day	Number of Replicas	Time Replicas Exposed to Predation (days)	Number of Attacks
Bird (Artificial Nest)	Ackerman et al. 2004	2.8125	280	32	252
Bird (Artificial Nest)	Albrecht et al. 2006	3.30912	177	14	82
Bird (Artificial Nest)	Almario et al. 2009	4.83193	119	12	69
Bird (Artificial Nest)	Almeida et al. 2013	39.3333	300	1	118
Frogs	Amezquita et al. 2013	0.852273	800	22	150
Bird (Artificial Nest)	Andersen and MacMahon 1986	2.44444	120	15	44
Bird (Artificial Nest)	Anderson et al. 2016	2.97619	98	12	35
Bird (Artificial Nest)	Andersson and Wiklund 1978	11.2716	148	6.534	109
Bird (Artificial Nest)	Andren and Angelstam 1988	5.08333	150	8	61
Snakes	Andrén and Nilson 1981	18.8	250	1	47
Bird (Artificial Nest)	Andrén et al. 1985	1.57143	300	14	66
Bird (Artificial Nest)	Arango-Velez and Kattan 1997	3.26241	282	15	138
Bird (Artificial Nest)	Ardizzone and Norment 1999	1.76768	396	15	105
Lepidoptera	Arias et al. 2016	1.66667	5360	3	268
Bird (Artificial Nest)	Baines 1990	10.3571	80	7	58
Bird (Artificial Nest)	Báldi and Batáry 2005	10.8116	496	4.289	230
Bird (Artificial Nest)	Ball et al. 2009	4.13829	2849	10	1179
Bird (Artificial Nest)	Batáry et al. 2004	16.8539	356	2.5	150
Bird (Artificial Nest)	Batáry et al. 2014	4.55729	192	8	70
Bird (Artificial Nest)	Bayne and Hobson 1999	2.59259	135	12	42
Bird (Artificial Nest)	Bayne and Hobson 2002	4.57899	384	12	211
Bird (Artificial Nest)	Bayne et al. 1997	3.21181	960	12	370
Bird (Artificial Nest)	Belthoff 2005	10.509	87	7	64
Bird (Artificial Nest)	Berg 1996	2.44898	105	28	72
Bird (Artificial Nest)	Bergin et al. 1997	3.28782	1360	7	313
Bird (Artificial Nest)	Bergin et al. 2000	3.28782	1360	7	313
Bird (Artificial Nest)	Berry 2002	3.13002	178	14	78
Bird (Artificial Nest)	Bety et al. 2001	16.8269	200	5.2	175
Snakes	Bittner 2003	1.91288	960	5.5	101
Turtle (Artificial Nest)	Blamires et al. 2005	3.64583	48	20	35
Bird (Artificial Nest)	Boag et al. 1984	2.92929	90	22	58
Bird (Artificial Nest)	Bobo and Waltert 2011	2.5	240	8	48
Bird (Artificial Nest)	Borgmann and Rodewald 2004	7.38397	79	12	70
Bird (Artificial Nest)	Borgo and Conover 2015	1.91571	87	21	35
Bird (Artificial Nest)	Boulet et al. 2003	3.4375	320	21	231
Bird (Artificial Nest)	Boulton and Clarke 2003	3.03571	120	14	51
Bird (Artificial Nest)	Boulton et al. 2003	3.4127	90	14	43
Bird (Artificial Nest)	Bowen et al. 1976	3.53423	384	21	285
Bird (Artificial Nest)	Boyle 2008	6.49351	385	14	350
Bird (Artificial Nest)	Brand and George 2000	2.61414	582	14	213
Bird (Artificial Nest)	Brennan 2010	4.05229	90	17	62
Snakes	Brodie 1993	3.03175	2100	3	191
Snakes	Brodie and Janzen 1995	5.13889	360	2	37
Snakes	Buasso et al. 2006	0.198045	432	90	77
Bird (Artificial Nest)	Buehler et al. 2017	0.617284	54	12	4
Bird (Artificial Nest)	Buler and Hamilton 2000	4.5074	856	12	463
Bird (Artificial Nest)	Burger et al. 1994	2.6455	540	7	100
Bird (Artificial Nest)	Burkey 1993	26.6667	45	2	24
Bird (Artificial Nest)	Butler and Rotella 1998	2.12862	953	21	426
Turtle (Artificial Nest)	Buzuleciu et al. 2016	17.8654	431	3	231
Bird (Artificial Nest)	Byrkjedal 1980	9.58333	40	6	23
Lizards	Capula et al. 1997	2.7381	120	7	23
Bird (Artificial Nest)	Carignan and Villard 2002	2.52849	216	13	71
Bird (Artificial Nest)	Carpio et al. 2015	3.83533	203	14	109
Bird (Artificial Nest)	Carpio et al. 2016	2.89116	98	24	68
Bird (Artificial Nest)	Castilla 1995	14.2857	111	7	111
Lizards	Castilla and Labra 1998	3.89408	321	8	100
Lizards	Castilla et al. 1999	7.07196	806	2	114
Bird (Artificial Nest)	Castro-Caro et al. 2014	3.7381	300	14	157
Bird (Artificial Nest)	Cervantes-Cornihs et al. 2009	5.71429	200	7	78
Bird (Artificial Nest)	Chamberlain et al. 1995	1.65	80	25	33
Bird (Artificial Nest)	Chiarello et al. 2008	11.8333	480	5	284
Bird (Artificial Nest)	Chibowski et al. 2015	3.95918	350	21	291
Frogs	Choteau and Angers 2011	4.24074	1800	3	229
Frogs	Choteau and Angers 2012	Could not be determined	2400	3	Could not be determined
Bird (Artificial Nest)	Cimadom et al. 2014	2.59259	30	9	7
Bird (Artificial Nest)	Clark and Wobeser 1997	1.49308	462	23.34	161
Bird (Artificial Nest)	Clawson and Rotella 1998	2.25564	741	21	351
Bird (Artificial Nest)	Colombelli-Negrel and Kleindorfer 2009	2.52381	150	14	53
Bird (Artificial Nest)	Conner and Perkins 2003	6.18091	1344	14	1163
Bird (Artificial Nest)	Cooney and Watson 2008	15.3846	260	4	160
Bird (Artificial Nest)	Cooper and Ginnett 2000	2.57143	400	28	288
Bird (Artificial Nest)	Cotterill and Hannon 1999	2.29999	1735	21	838
Bird (Artificial Nest)	Cuthbert and Hilton 2004	51.4286	70	1	36
Lizards	Daly et al. 2008	2.42857	600	7	102
Bird (Artificial Nest)	Darveau et al. 1997	2.87143	500	14	201
Bird (Artificial Nest)	Davison and Bollinger 2000	3.1746	210	12	80
Bird (Artificial Nest)	De Santo and Willson 2001	3.17086	954	12	363
Bird (Artificial Nest)	DeGraaf 1995	4.62662	352	7	114
Bird (Artificial Nest)	DeGraaf and Anglestam 1993	2.81896	287	7.787	63
Bird (Artificial Nest)	DeGraaf et al. 1999	4.51923	160	13	94
Turtle (Artificial Nest)	DeGroote et al. 2013	7.69231	78	7	42
Bird (Artificial Nest)	Delgado Garcia et al. 2005	2.60938	320	20	167
Lepidoptera	Dell'Aglio et al. 2016	4.81086	608	4	117
Bird (Artificial Nest)	Dias et al. 2010	0.87963	360	12	38
Bird (Artificial Nest)	Dinkins et al. 2013	1.34576	69	14	13
Bird (Artificial Nest)	Djomo Nana et al. 2014	3.2	150	10	48
Bird (Artificial Nest)	Dodonov et al. 2017	6.36704	89	15	85
Bird (Artificial Nest)	Donalty and Henke 2001	3.84722	300	24	277
Bird (Artificial Nest)	Donovan et al. 1997	6.8985	1064	5	367
Frogs	Dreher et al. 2015	0.2875	9600	20	552
Bird (Artificial Nest)	Einarsen et al. 2008	5.58411	428	10	239
Bird (Artificial Nest)	Erdős et al. 2011	3.19549	304	14	136
Bird (Artificial Nest)	Eriksson et al. 2001	10.6771	576	4	246
Bird (Artificial Nest)	Erikstad et al. 1982	2.18182	100	11	24
Bird (Artificial Nest)	Esler and Grand 1993	3.06548	120	28	103
Snakes	Farallo and Forstner 2012	0.818452	480	14	55
Bird (Artificial Nest)	Feeley and Terborgh 2008	Could not be determined	108	9	Could not be determined
Bird (Artificial Nest)	Fenske-Crawford and Niemi 1997	6.07143	360	14	306
Lepidoptera	Finkbeiner et al. 2012	2.94355	1240	4	146
Lepidoptera	Finkbeiner et al. 2014	1.67647	1700	4	114
Lepidoptera	Finkbeiner et al. 2017a	1.375	2000	4	110
Lepidoptera	Finkbeiner et al. 2017b	2.34535	2441	4	229
Salamanders	Fitzpatrick et al. 2009	42.7143	50	14	299
Bird (Artificial Nest)	Flegeltaub et al. 2017	5.29101	216	14	160
Snakes	França et al. 2017	0.97619	2400	7	164
Bird (Artificial Nest)	Francis et al. 2012	Could not be determined	250	13.2	Could not be determined
Bird (Artificial Nest)	Fraser and Whithead 2005	5.42453	265	8	115
Bird (Artificial Nest)	Fulton and Ford 2001	13.0495	104	7	95
Bird (Artificial Nest)	Fulton and Ford 2003	2.33516	416	7	68
Bird (Artificial Nest)	Gabrey et al. 2002	2.9625	320	25	237
Bird (Artificial Nest)	Gardner 1998	4.79692	204	14	137
Bird (Artificial Nest)	George 1987	3.52564	52	12	22
Bird (Artificial Nest)	Gering and Blair 1999	3.94965	192	12	91
Bird (Artificial Nest)	Gibbs 1991	2.38095	330	7	55
Bird (Artificial Nest)	Gillis et al. 2012	7.78165	123	7	67
Bird (Artificial Nest)	Giroux et al. 2016	Could not be determined	245	12	Could not be determined
Bird (Artificial Nest)	Githiru et al. 2005	4.25	80	15	51
Bird (Artificial Nest)	Göransson et al. 1975	44.9991	276	1.6667	207
Bird (Artificial Nest)	Götmark and Åhlund 1984	21.4286	56	1	12
Bird (Artificial Nest)	Götmark et al. 1990	35.2941	34	1	12
Bird (Artificial Nest)	Gottfried 1978	4.62963	144	6	40
Bird (Artificial Nest)	Gottfried and Thompson 1978	5.06944	240	6	73
Bird (Artificial Nest)	Greenberg et al. 2002	9.93454	742	7	516
Bird (Artificial Nest)	Grieves and Forbes 2012	21.9697	66	2	29
Turtle (Artificial Nest)	Grosse et al. 2015	6.86189	208	11	157
Snakes	Guimaraes and Sawaya 2011	5.71429	420	1	24
Bird (Artificial Nest)	Guyn and Clark 1997	1.84576	228	24	101
Bird (Artificial Nest)	Haddad et al. 2000	2.70833	480	14	182
Bird (Artificial Nest)	Hamao 2005	2.25888	197	20	89
Bird (Artificial Nest)	Hamao et al. 2009	1.04167	96	15	15
Turtle (Artificial Nest)	Hamilton et al. 2002	4.19182	142	21	125
Bird (Artificial Nest)	Hammond and Froward 1956	1.99074	120	18	43
Bird (Artificial Nest)	Hanmer et al. 2017	9.78836	108	7	74
Bird (Artificial Nest)	Hannon and Cotterill 1998	0.517598	322	21	35
Bird (Artificial Nest)	Hansson et al. 2000	4.7526	96	16	73
Bird (Artificial Nest)	Hanzelka and Reif 2015	6.89866	126	13	113
Snakes	Harper and Pfennig 2007	0.178571	600	28	30
Bird (Artificial Nest)	Haskell 1996	Could not be determined	138	3	Could not be determined
Bird (Artificial Nest)	Hausmann et al. 2005	26.625	320	2.5	213
Lepidoptera	Hegna and Mappes 2014	1.75	1200	3	63
Frogs	Hegna et al. 2011	6.19048	840	2	104
Frogs	Hegna et al. 2013	3.73563	1218	2	91
Bird (Artificial Nest)	Henry 1969	1.30752	233	43	131
Bird (Artificial Nest)	Hernández et al. 1999	2.77778	810	18	405
Bird (Artificial Nest)	Hernández et al. 2001	1.77019	115	28	57
Bird (Artificial Nest)	Herranz et al. 2002	4.21422	67	17	48
Snakes	Hinman et al. 1997	Could not be determined	600	6	Could not be determined
Lepidoptera	Ho et al. 2016	12.3611	720	2	178
Snakes	Hodson and Lehtinen 2017	4.27083	480	14	287
Bird (Artificial Nest)	Hogrefe et al. 1998	8.19444	240	6	118
Bird (Artificial Nest)	Hořák et al. 2011	5.875	500	8	235
Bird (Artificial Nest)	Huhta et al. 1998	Could not be determined	261	30	Could not be determined
Bird (Artificial Nest)	Huhta et al. 2015	1.04934	194	28	57
Lizards	Husak et al. 2006	2.43056	240	6	35
Bird (Artificial Nest)	James and Clout 1996	Could not be determined	48	8	Could not be determined
Bird (Artificial Nest)	Janzen 1978	8.39868	142	9.475	113
Bird (Artificial Nest)	Jedlikowski et al. 2015	3.80952	200	21	160
Bird (Artificial Nest)	Ježková et al. 2014	2.8199	537	14	212
Bird (Artificial Nest)	Jiang et al. 2017	3.61722	182	12	79
Bird (Artificial Nest)	Jobin and Picman 1997	4.13891	762	13	410
Bird (Artificial Nest)	Jobin and Picman 2002	5.35182	1032	13	718
Bird (Artificial Nest)	Johnson et al. 2005	3.26689	86	21	59
Bird (Artificial Nest)	Jokimäki et al. 2005	3.46032	450	14	218
Bird (Artificial Nest)	Jones et al. 2002	8.31922	759	7	442
Bird (Artificial Nest)	Jones et al. 2005	1.30179	234	28.232	86
Bird (Artificial Nest)	Jones et al. 2010	10.3111	744	7	537
Frogs	Kakazu et al. 2010	4.73333	300	5	71
Bird (Artificial Nest)	Kelly 1993	4.2328	54	14	32
Bird (Artificial Nest)	Keyser 2002	16.8367	147	4	99
Snakes	Kikuchi and Pfennig 2010a	0.380952	780	35	104
Snakes	Kikuchi and Pfennig 2010b	0.349206	540	35	66
Bird (Artificial Nest)	Kim 2009	5.1495	43	14	31
Snakes	King 1987	19.6016	1255	0.5	123
Bird (Artificial Nest)	King et al. 1998	2.38095	77	12	22
Bird (Artificial Nest)	Klausen et al. 2010	6.47887	355	10	230
Salamanders	Kraemer et al. 2016	3.38272	900	4.5	137
Bird (Artificial Nest)	Kross et al. 2013	1.78571	40	28	20
Salamanders	Kuchta 2005	0.638317	454	24.5	71
Bird (Artificial Nest)	Kurucz et al. 2015	6.28571	200	7	88
Bird (Artificial Nest)	Langen et al. 1991	8.63158	95	5	41
Bird (Artificial Nest)	Lariviere and Messier 1998	3.36	800	25	672
Bird (Artificial Nest)	Lariviere and Messier 2001	3.36	800	25	672
Bird (Artificial Nest)	Latif et al. 2012	6.37363	140	13	116
Bird (Artificial Nest)	Laurance et al. 1993	14.6939	490	3	216
Bird (Artificial Nest)	Lauro and Tanacredi 2002	28.1938	908	3	768
Bird (Artificial Nest)	Leader and Yom-Tov 1998	4.88095	120	14	82
Bird (Artificial Nest)	Leighton et al. 2009	Could not be determined	2000	7	Could not be determined
Bird (Artificial Nest)	Leimgruber et al. 1994	2.8125	320	7	63
Bird (Artificial Nest)	Lewis and Montevecchi 1999	9.7619	180	7	123
Bird (Artificial Nest)	Lewis et al. 2009	1.96208	810	28	445
Bird (Artificial Nest)	Li et al. 2015	3.21509	90	9.331	27
Bird (Artificial Nest)	Lindell 2000	6.33333	400	9	228
Bird (Artificial Nest)	Lindell et al. 2004	6.90867	61	14	59
Bird (Artificial Nest)	Lloyd 2007	0.968254	450	14	61
Bird (Artificial Nest)	Loiselle and Hoppes 1983	7.23684	152	2	22
Bird (Artificial Nest)	Loman and Göransson 1978	9.67169	161	7	109
Bird (Artificial Nest)	López-Flores et al. 2009	5.06667	75	15	57
Bird (Artificial Nest)	Luck 2003	3.89706	80	17	53
Bird (Artificial Nest)	Luck et al. 1999	5.29167	960	10	508
Bird (Artificial Nest)	Ludwig et al. 2012	2.97619	288	14	120
Bird (Artificial Nest)	Luginbuhl et al. 2001	2.59669	905	30	705
Bird (Artificial Nest)	Lumpkin et al. 2012	3.05556	720	18	396
Bird (Artificial Nest)	MacIvor et al. 1990	3.3179	48	27	43
Snakes	Madsen 1987	Could not be determined	150	20	Could not be determined
Bird (Artificial Nest)	Maier and Degraaf 2000	7.1875	80	12	69
Bird (Artificial Nest)	Maina and Jackson 2003	3.5409	126	13	58
Bird (Artificial Nest)	Major 1990	1.96429	40	14	11
Bird (Artificial Nest)	Major 1991	7.14286	60	7	30
Bird (Artificial Nest)	Major et al. 1994	3.01339	512	14	216
Bird (Artificial Nest)	Major et al. 1996	4.57175	1803	14	1154
Bird (Artificial Nest)	Major et al. 1999	3.2	100	15	48
Bird (Artificial Nest)	Malt and Lank 2007	3.27381	192	14	88
Bird (Artificial Nest)	Malt and Lank 2009	Could not be determined	448	14	Could not be determined
Bird (Artificial Nest)	Malzer and Helm 2015	4.42708	160	12	85
Bird (Artificial Nest)	Mankin and Warner 1992	3.60825	388	10	140
Turtle (Artificial Nest)	Marchand et al. 2002	3.09524	360	7	78
Bird (Artificial Nest)	Marini and Weale 1997	Could not be determined	768	21	Could not be determined
Bird (Artificial Nest)	Marini et al. 1995	4.95629	450	12.33	275
Lizards	Marshall et al. 2015	8.55556	600	3	154
Bird (Artificial Nest)	Martin 1987	2.04444	300	15	92
Bird (Artificial Nest)	Martin and Joron 2003	Could not be determined	506	15	Could not be determined
Bird (Artificial Nest)	Marzluff and Neatherlin 2006	3.19771	1047	25	837
Bird (Artificial Nest)	Marzluff et al. 2000	2.76634	923	30	766
Bird (Artificial Nest)	Masoero et al. 2016	2.20588	119	16	42
Bird (Artificial Nest)	Mason et al. 2005	3.53175	210	12	89
Bird (Artificial Nest)	Matessi and Bogliani 1999	2.875	400	14	161
Bird (Artificial Nest)	Matthews et al. 1999	4.70418	462	15	326
Bird (Artificial Nest)	Mazgajski and Rejt 2005	5.14801	259	13.5	180
Bird (Artificial Nest)	McCann et al. 2004	3.96825	21	12	10
Frogs	McElroy 2016	6.30391	2628	3	497
Bird (Artificial Nest)	McGuire and Kleindorfer 2007	2.61905	30	14	11
Bird (Artificial Nest)	McKinnon and Bêty 2009	11.25	80	8	72
Lizards	McLean et al. 2010	1.94048	1800	2.5	58
Lizards	McMillan and Irschick 2010	4.31373	510	2	44
Bird (Artificial Nest)	Medeiros et al. 2012	6.6369	336	10	223
Bird (Artificial Nest)	Melampy et al. 1999	10.3713	354	7	257
Bird (Artificial Nest)	Melo and Marini 1997	3.99036	142	14.295	81
Bird (Artificial Nest)	Melville et al. 2014	4.34462	194	14	118
Lepidoptera	Merrill et al. 2012	1.34259	1440	3	58
Bird (Artificial Nest)	Mĕstková et al. 2012	2.26306	317	23	165
Bird (Artificial Nest)	Mezquida and Marone 2002	7.79762	140	12	131
Bird (Artificial Nest)	Mezquida and Marone 2003	8.05936	365	12	353
Bird (Artificial Nest)	Mezquida et al. 2004	6.46825	210	12	163
Bird (Artificial Nest)	Michalski and Norris 2014	9.21053	76	3	21
Bird (Artificial Nest)	Miller and Hobbs 2000	6.27778	240	15	226
Snakes	Mitrovich and Cotroneo 2006	10.0694	72	4	29
Snakes	Mochida et al. 2015	7	200	3	42
Bird (Artificial Nest)	Møller 1987	1.5726	324	21	107
Bird (Artificial Nest)	Møller 1989	3.58333	600	14	301
Bird (Artificial Nest)	Møller 1990	3.27381	120	14	55
Bird (Artificial Nest)	Morris and Conner 2016	3.7999	1188	14	632
Bird (Artificial Nest)	Némethová et al. 2004	3.72268	244	12	109
Bird (Artificial Nest)	Newton and Heske 2001	3.26599	396	15	194
Bird (Artificial Nest)	Nguyen et al. 2006	5.67244	42	11.333	27
Bird (Artificial Nest)	Niehaus et al. 2003	12.0408	392	5	236
Bird (Artificial Nest)	Niemuth and Boyce 1995	1.10544	252	28	78
Bird (Artificial Nest)	Niemuth and Boyce 1997	1.01754	190	15	29
Bird (Artificial Nest)	Nilsson et al. 1985	10.9304	369	6	242
Snakes	Niskanen and Mappes 2005	19.5455	330	2	129
Lepidoptera	Nokelainen et al. 2014	2.51053	3800	5	477
Frogs	Noonen and Comeault 2009	3.67725	1260	3	139
Bird (Artificial Nest)	Norrdahl et al. 1995	4.7619	70	18	60
Bird (Artificial Nest)	Noske et al. 2008	3.60896	1290	9	419
Bird (Artificial Nest)	Nour et al. 1993	9.47802	364	8	276
Bird (Artificial Nest)	Ocampo and Londoño 2014	2.55639	70	19	34
Bird (Artificial Nest)	Oja et al. 2015	3.0205	618	21	392
Bird (Artificial Nest)	Oliveira et al. 2013	4.08333	160	15	98
Bird (Artificial Nest)	Olson and Rohwer 1998	5.554	1426	10	792
Bird (Artificial Nest)	O'Reilly and Hannon 1988	2.31033	354	28	229
Bird (Artificial Nest)	Ortega and Capen 2002	5.85734	739	7	303
Bird (Artificial Nest)	Ortega et al. 1998	5.51111	75	15	62
Bird (Artificial Nest)	Padyšákova et al. 2009	1.73333	200	15	52
Bird (Artificial Nest)	Padyšákova et al. 2010	2.4537	576	15	212
Lizards	Paemelaere et al. 2013	1.91236	1128	7	151
Frogs	Paluh et al. 2014	8.4	750	2	126
Frogs	Paluh et al. 2015	Could not be determined	400	2	Could not be determined
Bird (Artificial Nest)	Pangau-Adam et al. 2006	7.71605	486	8	300
Bird (Artificial Nest)	Pärt and Wretenberg 2002	1.41304	92	30	39
Bird (Artificial Nest)	Pasitschniak-Arts and Messier 1995	3.34161	575	28	538
Bird (Artificial Nest)	Patterson et al. 2016	1.78571	76	14	19
Bird (Artificial Nest)	Pederson et al. 2009	3.0171	706	27.37	583
Bird (Artificial Nest)	Pehlak and Lõhmus 2008	4.16667	112	21	98
Bird (Artificial Nest)	Penloup et al. 1997	3.60606	330	20	238
Bird (Artificial Nest)	Pescador and Peris 2007	4.67262	720	14	471
Bird (Artificial Nest)	Petit et al. 1989	2.67857	80	7	15
Snakes	Pfennig et al. 2001	0.253968	1200	21	64
Snakes	Pfennig et al. 2007	0.589286	400	28	66
Snakes	Pfennig et al. 2015	1.34101	620	35	291
Bird (Artificial Nest)	Picman 1988	5.66667	1080	10	612
Bird (Artificial Nest)	Picman 1992	7.12081	567	8	323
Bird (Artificial Nest)	Picman et al. 1993	19.6721	122	4	96
Bird (Artificial Nest)	Picozzi 1975	5.80144	274	14.532	231
Bird (Artificial Nest)	Pierre et al. 2001	0.952381	210	30	60
Bird (Artificial Nest)	Piper and Catterall 2004	7.32143	720	7	369
Bird (Artificial Nest)	Piper and Catterall 2006	7.46032	360	7	188
Bird (Artificial Nest)	Piper et al. 2002	9.375	400	6	225
Bird (Artificial Nest)	Polak 2014	2.42699	362	14	123
Bird (Artificial Nest)	Posa et al. 2007	7.18519	540	5	194
Frogs	Preiẞler and Pröhl 2017	0.566667	2700	10	153
Bird (Artificial Nest)	Prokop and Trnka 2010	7.5	30	4	9
Bird (Artificial Nest)	Purger and Mészáros 2006	3.5	50	28	49
Bird (Artificial Nest)	Purger et al. 2004	4.85714	150	7	51
Bird (Artificial Nest)	Purger et al. 2008	25	32	4	32
Bird (Artificial Nest)	Purger et al. 2011	13.4286	50	7	47
Bird (Artificial Nest)	Purger et al. 2012a	9.34066	78	7	51
Bird (Artificial Nest)	Purger et al. 2012b	3.2381	150	14	68
Bird (Artificial Nest)	Purger et al. 2012c	2.85714	100	7	20
Bird (Artificial Nest)	Purger et al. 2015	6.66667	120	7	56
Bird (Artificial Nest)	Rangen et al. 1999	4.44444	475	13.5	285
Bird (Artificial Nest)	Rangen et al. 2000	Could not be determined	256	12	Could not be determined
Bird (Artificial Nest)	Raphael et al. 2002	2.66522	923	30	738
Bird (Artificial Nest)	Rees et al. 2015	20.8333	48	3	30
Bird (Artificial Nest)	Reino et al. 2010	3.86667	200	15	116
Bird (Artificial Nest)	Reitsma 1992	3.45	400	15	207
Bird (Artificial Nest)	Reitsma and Whelan 2000	Could not be determined	300	15	Could not be determined
Bird (Artificial Nest)	Reitsma et al. 1990	3.57639	192	15	103
Bird (Artificial Nest)	Remeš 2005a	4.96032	108	14	75
Bird (Artificial Nest)	Remeš 2005b	Could not be determined	124	14	Could not be determined
Bird (Artificial Nest)	Ribeiro and Penido 2015	5.83333	60	4	14
Frogs	Richards-Zawacki et al. 2013	6.3125	1600	2	202
Bird (Artificial Nest)	Ringelman et al. 2012	2.03125	280	32	182
Bird (Artificial Nest)	Rivera-López and MacGregor-Fors 2016	4.66667	60	15	42
Bird (Artificial Nest)	Rivers et al. 2003	7.07483	105	7	52
Bird (Artificial Nest)	Robel et al. 2003	1.39807	562	7	55
Bird (Artificial Nest)	Robertson et al. 2014	10.8696	92	7	70
Frogs	Rojas et al. 2014	1.01402	1031	11	115
Turtle (Artificial Nest)	Rollinson and Brooks 2007	4.28571	30	7	9
Bird (Artificial Nest)	Roos 2002	4.0724	546	17	378
Bird (Artificial Nest)	Roos and Pärt 2004	3.50239	209	25	183
Bird (Artificial Nest)	Roper 1992	2.46049	232	24	137
Bird (Artificial Nest)	Roper 2000	2.33879	344	22	177
Bird (Artificial Nest)	Rose and Banks 2007	8.125	320	8	208
Bird (Artificial Nest)	Rudnicky and Hunter Jr 1993	1.60836	803	11.382	147
Turtle (Artificial Nest)	Rutherford et al. 2010	5.02451	272	3	41
Bird (Artificial Nest)	Ryder et al. 2010	3.97321	320	14	178
Bird (Artificial Nest)	Šálek 2004	3.13433	335	12	126
Bird (Artificial Nest)	Šálek et al. 2004	3.09017	376	21	244
Bird (Artificial Nest)	Salonen and Penttinen 1988	23.7037	90	3	64
Salamanders	Salvidio et al. 2017	5.14834	191	6	59
Bird (Artificial Nest)	Sánchez-Lafuente et al. 1998	3.47619	100	21	73
Bird (Artificial Nest)	Sánchez-Oliver et al. 2014	7.9964	572	10.691	489
Bird (Artificial Nest)	Santos and Telleria 1991	10.7422	320	8	275
Snakes	Santos et al. 2013	19.1667	120	3	69
Frogs	Saporito et al. 2007	6.1875	800	2	99
Bird (Artificial Nest)	Saracco and Collazo 2003	4.54321	540	15	368
Bird (Artificial Nest)	Sato et al. 2010	1.46667	50	30	22
Lizards	Sato et al. 2014	7.08333	150	8	85
Bird (Artificial Nest)	Schiegg et al. 2007	4.76589	92	13	57
Bird (Artificial Nest)	Schmidt et al. 2005	5.75615	273	14	220
Bird (Artificial Nest)	Schuetz 2004	2.96474	78	16	37
Bird (Artificial Nest)	Schüttler et al. 2009	3.37768	558	29.5	556
Bird (Artificial Nest)	Sedláček et al. 2015	4.88636	400	11	215
Bird (Artificial Nest)	Seibold et al. 2013	2.62286	700	25	459
Bird (Artificial Nest)	Seitz and Zegers 1993	4.56349	252	12	138
Bird (Artificial Nest)	Selva et al. 2014	3.33333	120	15	60
Lepidoptera	Seymoure and Aiello 2015	2.84325	891	3	76
Bird (Artificial Nest)	Sieving 1992	2.73333	600	15	246
Bird (Artificial Nest)	Skagen et al. 1999	16.3333	100	3	49
Bird (Artificial Nest)	Slagsvold 1989	5.25	120	10	63
Bird (Artificial Nest)	Small and Hunter 1988	1.59439	588	8	75
Bird (Artificial Nest)	Smith et al. 2007	4.842	218	9	95
Bird (Artificial Nest)	Smith et al. 2008	3.83333	72	25	69
Bird (Artificial Nest)	Smith et al. 2016	4.69577	432	14	284
Bird (Artificial Nest)	Sodhi et al. 2004	10.061	328	8	264
Bird (Artificial Nest)	Song and Hannon 1999	1.5126	1360	21	432
Bird (Artificial Nest)	Sosa and de Casenave 2017	5.64912	570	15	483
Bird (Artificial Nest)	Spanhove et al. 2009	13.5816	470	6	383
Bird (Artificial Nest)	Staus and Mayer 1999	2.92553	141	24	99
Lizards	Steffen 2009	0.83061	144	51	61
Bird (Artificial Nest)	Steventon et al. 1999	1.864	479	14	125
Bird (Artificial Nest)	Stirnemann et al. 2015	44.1358	324	1	143
Bird (Artificial Nest)	Støen et al. 2010	5.25568	176	12	111
Bird (Artificial Nest)	Storaas 1988	8.35871	821	8	549
Bird (Artificial Nest)	Storch 1991	1.84127	135	35	87
Bird (Artificial Nest)	Storch et al. 2005	1.5947	660	40	421
Turtle (Artificial Nest)	Strickland et al. 2010	16.875	80	2	27
Frogs	Stuart et al. 2012	2.25	2400	2	108
Bird (Artificial Nest)	Stuart-Smith and Hayes 2003	4.17266	1390	12	696
Bird (Artificial Nest)	Sullivan and Dinsmore 1990	34.5992	237	1	82
Bird (Artificial Nest)	Summers et al. 2004	1.20288	864	28	291
Bird (Artificial Nest)	Suvorov et al. 2014	3.02966	472	10	143
Bird (Artificial Nest)	Svobodová et al. 2004	0.844083	598	21	106
Bird (Artificial Nest)	Svobodová et al. 2007	3.60594	552	21	418
Bird (Artificial Nest)	Svobodová et al. 2012	3.25149	960	14	437
Bird (Artificial Nest)	Swanson et al. 2012	10.2273	44	6	27
Bird (Artificial Nest)	Taylor and Ford 1998	17.1354	960	4	658
Bird (Artificial Nest)	Thompson and Burhans 2004	4.03525	154	14	87
Bird (Artificial Nest)	Thompson et al. 2008	3.12773	982	14	430
Bird (Artificial Nest)	Thorington and Bowman 2003	3.81944	240	18	165
Bird (Artificial Nest)	Thurber et al. 1994	4.16667	448	9	168
Bird (Artificial Nest)	Trnka and Prokop 2011	4.28571	60	7	18
Bird (Artificial Nest)	Trnka et al. 2008	6.42857	60	7	27
Bird (Artificial Nest)	Trnka et al. 2009	4.16667	120	7	35
Bird (Artificial Nest)	Trnka et al. 2010	2.29592	147	8	27
Bird (Artificial Nest)	Trnka et al. 2011	2.29885	58	12	16
Bird (Artificial Nest)	Trujillo and Ahumada 2005	2.375	320	20	152
Bird (Artificial Nest)	Väänänen 2000	3.9881	120	14	67
Bird (Artificial Nest)	Valkama and Currie 1999	50	50	2	50
Bird (Artificial Nest)	Valkama et al. 1999	5.07937	140	18	128
Snakes	Valkonen et al. 2011	4.7549	1360	3	194
Bird (Artificial Nest)	Vander Haegen and DeGraaf 1996a	1.49808	596	14	125
Bird (Artificial Nest)	Vander Haegen and DeGraaf 1996b	3.35982	827	14	389
Bird (Artificial Nest)	Vander Haegen et al. 2002	1.85651	454	14	118
Bird (Artificial Nest)	Vander Lee et al. 1999	3.02731	1735	21	1103
Bird (Artificial Nest)	VanderWerf 2001	3.33333	80	15	40
Bird (Artificial Nest)	Vergara and Simonetti 2003	5.78571	400	7	162
Bird (Artificial Nest)	Vergara and Simonetti 2004	7.33333	300	7	154
Bird (Artificial Nest)	Vögeli et al. 2011	4.89022	334	12	196
Bird (Artificial Nest)	Warren and Ryan 1999	1.57756	163	7	18
Lizards	Watson et al. 2012	17.6389	180	4	127
Bird (Artificial Nest)	Watters et al. 2002	2.695	240	30.303	196
Snakes	Webb and Whiting 2005	2.48148	900	3	67
Snakes	Webb and Whiting 2006	0.148148	900	42	56
Lepidoptera	Wee and Monteiro 2017	5.66667	300	4	68
Bird (Artificial Nest)	Weidinger 2001	3.28704	432	15	213
Bird (Artificial Nest)	Weidinger 2004	4.32222	600	15	389
Bird (Artificial Nest)	Whyte et al. 2005	14.2857	126	4	72
Bird (Artificial Nest)	Wilcove 1985	5.57491	287	7	112
Bird (Artificial Nest)	Willebrand and Marcstrom 1988	1.16883	175	22	45
Frogs	Willink et al. 2014	1.01852	3600	3	110
Bird (Artificial Nest)	Willson et al. 2003	6.60714	400	8.4	222
Bird (Artificial Nest)	Wilson et al. 1998	5.71429	350	7	140
Bird (Artificial Nest)	Wong et al. 1998	10.061	328	8	264
Bird (Artificial Nest)	Yahner and Cypher 1987	10.2315	360	6	221
Bird (Artificial Nest)	Yahner and DeLong 1992	7.16667	300	8	172
Bird (Artificial Nest)	Yahner and Mahan 1996	6.29877	299	6	113
Bird (Artificial Nest)	Yahner and Mahan 1997	8.76841	249	6	131
Bird (Artificial Nest)	Yahner and Mahan 1999	3.84615	299	6	69
Bird (Artificial Nest)	Yahner and Morrell 1991	15.8	300	5	237
Bird (Artificial Nest)	Yahner and Piergallini 1998	4.88889	300	6	88
Bird (Artificial Nest)	Yahner and Scott 1988	5.2381	420	6	132
Bird (Artificial Nest)	Yahner and Voytko 1989	13.8	300	5	207
Bird (Artificial Nest)	Yahner and Wright 1985	9.11458	384	6	210
Bird (Artificial Nest)	Yahner et al. 1989	8.27778	360	5	149
Bird (Artificial Nest)	Yahner et al. 1993	3.5865	316	6	68
Bird (Artificial Nest)	Yang et al. 2014	3.0914	62	12	23
Bird (Artificial Nest)	Yang et al. 2016	2.72989	58	12	19
Bird (Artificial Nest)	Zanette 2002	4.91071	462	16	363
Bird (Artificial Nest)	Zanette and Jenkins 2000	5.24675	461	16	387
Bird (Artificial Nest)	Zuria et al. 2007	7.97235	930	7	519
